# Supplementary material for: Comprehensive proteomic investigation of infectious and inflammatory changes in late preterm prelabour rupture of membranes
Source: Sci Rep. 2020 Oct 19;10:17696. doi: 10.1038/s41598-020-74756-9 (PMC7573586; doi:10.1038/s41598-020-74756-9)
Supplement: Supplementary file 1 — Supplementary information. [file 41598_2020_74756_MOESM1_ESM.xlsx]

## Sheet: Title Page
Supplementary table
to the Original Research Article
Comprehensive proteomic investigation of infectious and inflammatory changes in late preterm prelabour rupture of membranes
Marie Vajrychová1*, Jaroslav Stráník2, Kristýna Pimková1a, Malin Barman3, Rudolf Kukla4, Petra Zedníková1,5b, Radka Bolehovská4, Lenka Plíšková6, Helena Hornychová7, Ctirad Andrýs8, Vojtěch Tambor1, Juraj Lenčo1,9, Bo Jacobsson10,11, Marian Kacerovský1,2*
1Biomedical Research Center, University Hospital Hradec Kralove, Hradec Kralove, Czech Republic
2Department of Obstetrics and Gynecology, University Hospital Hradec Kralove, Charles University, Faculty of Medicine in Hradec Kralove, Hradec Kralove, Czech Republic
3Food and Nutrition Science, Department of Biology and Biological Engineering, Chalmers University of Technology, Gothenburg, Sweden
4Institute of Clinical Microbiology, University Hospital Hradec Kralove, Hradec Kralove, Czech Republic
5Department of Biological and Biochemical Sciences, Faculty of Chemical Technology, University of Pardubice, Pardubice, Czech Republic
6Institute of Clinical Biochemistry and Diagnostics, University Hospital Hradec Kralove, Hradec Kralove, Czech Republic
7Fingerland’s Department of Pathology, University Hospital in Hradec Kralove, Charles University, Faculty of Medicine Hradec Kralove, Hradec Kralove, Czech Republic
8Institute of Clinical Immunology and Allergology, University Hospital Hradec Kralove, Hradec Kralove, Czech Republic
9Department of Analytical Chemistry, Faculty of Pharmacy in Hradec Kralove, Charles University in Prague, Hradec Kralove, Czech Republic
10Department of Obstetrics and Gynecology, Institute of Clinical Science, Sahlgrenska Academy, University of Gothenburg, Gothenburg, Sweden
11Department of Genetics and Bioinformatics, Domain of Health Data and Digitalization, Institute of Public Health, Oslo, Norway
Present address:
aBIOCEV, First Faculty of Medicine, Charles University, Prague, Czech Republic
bDepartment of Metabolomics, Institute of Physiology, Czech Academy of Sciences, Prague, Czech Republic
*e-mail: marie.vajrychova@fnhk.cz; marian.kacerovsky@fnhk.cz

## Sheet: Significant_5_MIACHCA
MIAC/HCA_5samples	the remaining MIAC/HCA	MIAC	HCA	without of both MIAC/HCA	ANOVA q-value	UniProt Acc.	Protein names	Gene names	Significant pairs	Significant pairs	Significant pairs	Significant pairs
10.5874	-10.587	-10.5873	-10.5872	-10.5874	1.2282e-14	P13796	Plastin-2	LCP1	MIAC/HCA_5_ABS of MIAC/HCA	MIAC/HCA_5_MIAC	MIAC/HCA_5_HCA	MIAC/HCA_5_MIAC/HCA
10.5873	-10.5869	-10.5873	-10.5871	-10.5873	2.32432e-14	P59666;P59665	Neutrophil defensin 3;HP 3-56;Neutrophil defensin 2;Neutrophil defensin 1;HP 1-56;Neutrophil defensin 2	DEFA3	MIAC/HCA_5_MIAC	MIAC/HCA_5_ABS of MIAC/HCA	MIAC/HCA_5_MIAC/HCA	MIAC/HCA_5_HCA
10.5873	-10.5871	-10.5873	-10.5872	-10.5873	1.2282e-14	P26038	Moesin	MSN	MIAC/HCA_5_MIAC	MIAC/HCA_5_ABS of MIAC/HCA	MIAC/HCA_5_MIAC/HCA	MIAC/HCA_5_HCA
10.5872	-10.5867	-10.5872	-10.5871	-10.5872	5.23095e-14	P29401	Transketolase	TKT	MIAC/HCA_5_ABS of MIAC/HCA	MIAC/HCA_5_MIAC	MIAC/HCA_5_MIAC/HCA	MIAC/HCA_5_HCA
10.5871	-10.5641	-10.5868	-10.5871	-10.5864	6.80429e-13	P12814	Alpha-actinin-1	ACTN1	MIAC/HCA_5_HCA	MIAC/HCA_5_MIAC	MIAC/HCA_5_ABS of MIAC/HCA	MIAC/HCA_5_MIAC/HCA
10.5869	-10.583	-10.5868	-10.5858	-10.5869	7.74618e-13	P06744	Glucose-6-phosphate isomerase	GPI	MIAC/HCA_5_ABS of MIAC/HCA	MIAC/HCA_5_MIAC	MIAC/HCA_5_MIAC/HCA	MIAC/HCA_5_HCA
10.5868	-10.0793	-10.5705	-10.5684	-10.5868	6.99977e-12	P52566	Rho GDP-dissociation inhibitor 2	ARHGDIB	MIAC/HCA_5_ABS of MIAC/HCA	MIAC/HCA_5_MIAC	MIAC/HCA_5_HCA	MIAC/HCA_5_MIAC/HCA
10.5846	-10.5777	-10.5797	-10.581	-10.5846	6.99977e-12	P63261;P60709	Actin, cytoplasmic 2;Actin, cytoplasmic 2, N-terminally processed;Actin, cytoplasmic 1;Actin, cytoplasmic 1, N-terminally processed	ACTG1	MIAC/HCA_5_MIAC/HCA	MIAC/HCA_5_ABS of MIAC/HCA	MIAC/HCA_5_HCA	MIAC/HCA_5_MIAC
10.5836	-10.4923	-10.5759	-10.563	-10.5836	1.87347e-11	P25815	Protein S100-P	S100P	MIAC/HCA_5_ABS of MIAC/HCA	MIAC/HCA_5_MIAC	MIAC/HCA_5_MIAC/HCA	MIAC/HCA_5_HCA
10.5829	-9.45873	-10.5829	-10.5762	-10.5573	2.5157e-11	P16949;Q93045;Q9H169	Stathmin;Stathmin-2;Stathmin-4	STMN1	MIAC/HCA_5_MIAC	MIAC/HCA_5_HCA	MIAC/HCA_5_ABS of MIAC/HCA	MIAC/HCA_5_MIAC/HCA
10.5821	-10.0583	-10.5821	-10.5699	-10.5598	2.5478e-11	P51858	Hepatoma-derived growth factor	HDGF	MIAC/HCA_5_MIAC	MIAC/HCA_5_HCA	MIAC/HCA_5_ABS of MIAC/HCA	MIAC/HCA_5_MIAC/HCA
10.5796	-9.67504	-10.5784	-10.5796	-10.5605	2.5478e-11	P37837	Transaldolase	TALDO1	MIAC/HCA_5_HCA	MIAC/HCA_5_MIAC	MIAC/HCA_5_ABS of MIAC/HCA	MIAC/HCA_5_MIAC/HCA
10.5707	-10.0366	-10.5413	-10.556	-10.5707	5.39846e-11	P05204	Non-histone chromosomal protein HMG-17	HMGN2	MIAC/HCA_5_ABS of MIAC/HCA	MIAC/HCA_5_HCA	MIAC/HCA_5_MIAC	MIAC/HCA_5_MIAC/HCA
10.5695	-9.3731	-9.64264	-10.3164	-10.5695	2.22404e-10	P52565	Rho GDP-dissociation inhibitor 1	ARHGDIA	MIAC/HCA_5_ABS of MIAC/HCA	MIAC/HCA_5_HCA	MIAC/HCA_5_MIAC/HCA	MIAC/HCA_5_MIAC
10.5672	-10.0064	-10.4641	-10.5672	-10.5134	9.33461e-11	P23528	Cofilin-1	CFL1	MIAC/HCA_5_HCA	MIAC/HCA_5_ABS of MIAC/HCA	MIAC/HCA_5_MIAC	MIAC/HCA_5_MIAC/HCA
10.5442	-9.31318	-10.46	-10.2692	-10.5442	2.22404e-10	P80511	Protein S100-A12;Calcitermin	S100A12	MIAC/HCA_5_ABS of MIAC/HCA	MIAC/HCA_5_MIAC	MIAC/HCA_5_HCA	MIAC/HCA_5_MIAC/HCA
10.5334	-7.57676	-10.5334	-10.212	-9.91428	3.66094e-10	P16401	Histone H1.5	HIST1H1B	MIAC/HCA_5_MIAC	MIAC/HCA_5_HCA	MIAC/HCA_5_ABS of MIAC/HCA	MIAC/HCA_5_MIAC/HCA
10.4877	-10.0438	-9.93568	-10.4431	-10.4877	2.60423e-10	P07737	Profilin-1	PFN1	MIAC/HCA_5_ABS of MIAC/HCA	MIAC/HCA_5_MIAC/HCA	MIAC/HCA_5_HCA	MIAC/HCA_5_MIAC
10.4703	-10.4025	-10.0236	-10.4703	-10.3057	2.29413e-10	P06733	Alpha-enolase	ENO1	MIAC/HCA_5_MIAC/HCA	MIAC/HCA_5_HCA	MIAC/HCA_5_ABS of MIAC/HCA	MIAC/HCA_5_MIAC
10.4514	-8.54957	-9.50081	-9.6313	-10.4514	1.27032e-09	P39687	Acidic leucine-rich nuclear phosphoprotein 32 family member A	ANP32A	MIAC/HCA_5_ABS of MIAC/HCA	MIAC/HCA_5_HCA	MIAC/HCA_5_MIAC	MIAC/HCA_5_MIAC/HCA
10.4288	-9.99323	-10.2247	-10.2173	-10.4288	3.66094e-10	P68133;P68032;P63267;P62736	Actin, alpha skeletal muscle;Actin, alpha cardiac muscle 1;Actin, gamma-enteric smooth muscle;Actin, aortic smooth muscle	ACTA1	MIAC/HCA_5_MIAC/HCA	MIAC/HCA_5_ABS of MIAC/HCA	MIAC/HCA_5_MIAC	MIAC/HCA_5_HCA
10.428	-9.00539	-9.72575	-10.0334	-10.428	8.88674e-10	P49913	Cathelicidin antimicrobial peptide;Antibacterial protein FALL-39;Antibacterial protein LL-37	CAMP	MIAC/HCA_5_ABS of MIAC/HCA	MIAC/HCA_5_HCA	MIAC/HCA_5_MIAC/HCA	MIAC/HCA_5_MIAC
10.4122	-8.55294	-9.09969	-8.75744	-10.4122	2.18212e-09	Q14019	Coactosin-like protein	COTL1	MIAC/HCA_5_ABS of MIAC/HCA	MIAC/HCA_5_MIAC/HCA	MIAC/HCA_5_MIAC	MIAC/HCA_5_HCA
10.3924	-9.0248	-9.09127	-10.3924	-9.18424	1.78994e-09	P58546	Myotrophin	MTPN	MIAC/HCA_5_HCA	MIAC/HCA_5_MIAC/HCA	MIAC/HCA_5_ABS of MIAC/HCA	MIAC/HCA_5_MIAC
10.2984	-7.92578	-8.78104	-10.2984	-7.96517	4.51496e-09	P43490	Nicotinamide phosphoribosyltransferase	NAMPT	MIAC/HCA_5_HCA	MIAC/HCA_5_MIAC/HCA	MIAC/HCA_5_MIAC	MIAC/HCA_5_ABS of MIAC/HCA
10.23	-8.78797	-9.69275	-9.84618	-10.23	1.64257e-09	P50395	Rab GDP dissociation inhibitor beta	GDI2	MIAC/HCA_5_ABS of MIAC/HCA	MIAC/HCA_5_HCA	MIAC/HCA_5_MIAC	MIAC/HCA_5_MIAC/HCA
10.0659	-7.88021	-8.66842	-8.00937	-10.0659	9.1855e-09	P36222	Chitinase-3-like protein 1	CHI3L1	MIAC/HCA_5_ABS of MIAC/HCA	MIAC/HCA_5_MIAC	MIAC/HCA_5_MIAC/HCA	MIAC/HCA_5_HCA
9.75296	-7.86083	-8.39296	-9.75296	-8.83667	9.55377e-09	P14780	Matrix metalloproteinase-9;67 kDa matrix metalloproteinase-9;82 kDa matrix metalloproteinase-9	MMP9	MIAC/HCA_5_HCA	MIAC/HCA_5_ABS of MIAC/HCA	MIAC/HCA_5_MIAC/HCA	MIAC/HCA_5_MIAC
9.25241	-8.40332	-9.25241	-8.26525	-8.63923	2.01072e-08	P80723	Brain acid soluble protein 1	BASP1	MIAC/HCA_5_MIAC	MIAC/HCA_5_MIAC/HCA	MIAC/HCA_5_ABS of MIAC/HCA	MIAC/HCA_5_HCA
9.00533	-6.20573	-5.85585	-8.07907	-9.00533	7.91844e-08	Q13185	Chromobox protein homolog 3	CBX3	MIAC/HCA_5_ABS of MIAC/HCA	MIAC/HCA_5_HCA	MIAC/HCA_5_MIAC/HCA	MIAC/HCA_5_MIAC
8.73054	-7.20949	-8.4319	-8.73054	-7.01208	8.02169e-08	P11142	Heat shock cognate 71 kDa protein	HSPA8	MIAC/HCA_5_HCA	MIAC/HCA_5_MIAC	MIAC/HCA_5_MIAC/HCA	MIAC/HCA_5_ABS of MIAC/HCA
8.61716	-6.23885	-8.61716	-8.59883	-8.20793	6.47246e-08	P06748	Nucleophosmin	NPM1	MIAC/HCA_5_MIAC	MIAC/HCA_5_HCA	MIAC/HCA_5_ABS of MIAC/HCA	MIAC/HCA_5_MIAC/HCA
8.57839	-6.86057	-8.57839	-8.19851	-7.91725	9.6713e-08	P52209	6-phosphogluconate dehydrogenase, decarboxylating	PGD	MIAC/HCA_5_MIAC	MIAC/HCA_5_HCA	MIAC/HCA_5_ABS of MIAC/HCA	MIAC/HCA_5_MIAC/HCA
8.57494	-6.88555	-8.48317	-8.57494	-8.18037	7.32323e-08	P05164	Myeloperoxidase;Myeloperoxidase;89 kDa myeloperoxidase;84 kDa myeloperoxidase;Myeloperoxidase light chain;Myeloperoxidase heavy chain	MPO	MIAC/HCA_5_HCA	MIAC/HCA_5_MIAC	MIAC/HCA_5_ABS of MIAC/HCA	MIAC/HCA_5_MIAC/HCA
8.40577	-6.7514	-7.73122	-8.40577	-8.29774	1.11692e-07	O75347	Tubulin-specific chaperone A	TBCA	MIAC/HCA_5_HCA	MIAC/HCA_5_ABS of MIAC/HCA	MIAC/HCA_5_MIAC	MIAC/HCA_5_MIAC/HCA
8.28448	-6.88197	-8.11697	-8.21735	-8.28448	1.05991e-07	Q99879;Q99877;Q93079;Q5QNW6;P62807;P58876;P57053;O60814;Q99880	Histone H2B type 1-M;Histone H2B type 1-N;Histone H2B type 1-H;Histone H2B type 2-F;Histone H2B type 1-C/E/F/G/I;Histone H2B type 1-D;Histone H2B type F-S;Histone H2B type 1-K;Histone H2B type 1-L	HIST1H2BM	MIAC/HCA_5_ABS of MIAC/HCA	MIAC/HCA_5_HCA	MIAC/HCA_5_MIAC	MIAC/HCA_5_MIAC/HCA
8.2294	-6.62759	-8.2294	-7.55773	-7.7168	2.17358e-07	O75368	SH3 domain-binding glutamic acid-rich-like protein	SH3BGRL	MIAC/HCA_5_MIAC	MIAC/HCA_5_ABS of MIAC/HCA	MIAC/HCA_5_HCA	MIAC/HCA_5_MIAC/HCA
8.20059	-5.66317	-7.60435	-8.20059	-6.73328	3.58286e-07	O43707	Alpha-actinin-4	ACTN4	MIAC/HCA_5_HCA	MIAC/HCA_5_MIAC	MIAC/HCA_5_ABS of MIAC/HCA	MIAC/HCA_5_MIAC/HCA
8.19348	-6.5905	-7.72127	-8.19348	-6.86455	2.87018e-07	P0DMV9;P0DMV8	Heat shock 70 kDa protein 1B;Heat shock 70 kDa protein 1A	HSPA1B;HSPA1A	MIAC/HCA_5_HCA	MIAC/HCA_5_MIAC	MIAC/HCA_5_MIAC/HCA	MIAC/HCA_5_ABS of MIAC/HCA
8.16073	-7.69515	-6.55129	-7.76335	-8.16073	1.64646e-07	P78417	Glutathione S-transferase omega-1	GSTO1	MIAC/HCA_5_MIAC/HCA	MIAC/HCA_5_ABS of MIAC/HCA	MIAC/HCA_5_HCA	MIAC/HCA_5_MIAC
7.74133	-5.56058	-5.58227	-6.74354	-7.74133	1.26979e-06	P50552	Vasodilator-stimulated phosphoprotein	VASP	MIAC/HCA_5_ABS of MIAC/HCA	MIAC/HCA_5_HCA	MIAC/HCA_5_MIAC/HCA	MIAC/HCA_5_MIAC
7.73353	-5.53995	-6.50247	-4.9771	-7.73353	1.08906e-06	P05186	Alkaline phosphatase, tissue-nonspecific isozyme	ALPL	MIAC/HCA_5_ABS of MIAC/HCA	MIAC/HCA_5_MIAC/HCA	MIAC/HCA_5_MIAC	MIAC/HCA_5_HCA
7.6917	-6.45551	-6.23987	-7.00724	-7.6917	9.4156e-07	Q9BRT3	Migration and invasion enhancer 1	MIEN1	MIAC/HCA_5_ABS of MIAC/HCA	MIAC/HCA_5_MIAC/HCA	MIAC/HCA_5_HCA	MIAC/HCA_5_MIAC
7.65012	-5.99093	-5.0635	-7.65012	-6.77578	1.10064e-06	P30740	Leukocyte elastase inhibitor	SERPINB1	MIAC/HCA_5_HCA	MIAC/HCA_5_ABS of MIAC/HCA	MIAC/HCA_5_MIAC/HCA	MIAC/HCA_5_MIAC
7.51611	-5.08826	-7.33871	-7.51611	-6.1308	1.08572e-06	P06753	Tropomyosin alpha-3 chain	TPM3	MIAC/HCA_5_HCA	MIAC/HCA_5_MIAC	MIAC/HCA_5_ABS of MIAC/HCA	MIAC/HCA_5_MIAC/HCA
7.42911	-6.086	-5.88636	-7.42911	-7.39156	1.05584e-06	P80188	Neutrophil gelatinase-associated lipocalin	LCN2	MIAC/HCA_5_HCA	MIAC/HCA_5_ABS of MIAC/HCA	MIAC/HCA_5_MIAC/HCA	MIAC/HCA_5_MIAC
6.90322	-5.78843	-6.90322	-5.48038	-6.25166	4.59576e-06	P14618	Pyruvate kinase PKM	PKM	MIAC/HCA_5_MIAC	MIAC/HCA_5_MIAC/HCA	MIAC/HCA_5_ABS of MIAC/HCA	MIAC/HCA_5_HCA
6.86062	-6.31753	-6.86062	-6.85672	-6.70002	1.23291e-06	Q16778;P33778;P23527;P06899;Q8N257	Histone H2B type 2-E;Histone H2B type 1-B;Histone H2B type 1-O;Histone H2B type 1-J;Histone H2B type 3-B	HIST2H2BE	MIAC/HCA_5_HCA	MIAC/HCA_5_MIAC	MIAC/HCA_5_MIAC/HCA	MIAC/HCA_5_ABS of MIAC/HCA
6.6925	-5.89434	-6.3683	-6.6925	-6.10667	4.354e-06	P04040	Catalase	CAT	MIAC/HCA_5_HCA	MIAC/HCA_5_MIAC/HCA	MIAC/HCA_5_MIAC	MIAC/HCA_5_ABS of MIAC/HCA
6.67709	-6.67709	-6.36361	-6.43497	-6.31991	2.87428e-06	P07900	Heat shock protein HSP 90-alpha	HSP90AA1	MIAC/HCA_5_MIAC/HCA	MIAC/HCA_5_HCA	MIAC/HCA_5_MIAC	MIAC/HCA_5_ABS of MIAC/HCA
6.65154	-5.89568	-6.28704	-6.65154	-6.60706	3.58764e-06	P31997	Carcinoembryonic antigen-related cell adhesion molecule 8	CEACAM8	MIAC/HCA_5_HCA	MIAC/HCA_5_ABS of MIAC/HCA	MIAC/HCA_5_MIAC/HCA	MIAC/HCA_5_MIAC
6.52917	-4.57664	-6.52917	-6.21299	-5.59584	9.22811e-06	P62805	Histone H4	HIST1H4A	MIAC/HCA_5_MIAC	MIAC/HCA_5_HCA	MIAC/HCA_5_ABS of MIAC/HCA	MIAC/HCA_5_MIAC/HCA
6.51936	-5.50903	-5.58611	-4.83972	-6.51936	1.17536e-05	O00299	Chloride intracellular channel protein 1	CLIC1	MIAC/HCA_5_ABS of MIAC/HCA	MIAC/HCA_5_MIAC/HCA	MIAC/HCA_5_MIAC	MIAC/HCA_5_HCA
6.44822	-3.85058	-6.44822	-5.96999	-5.49401	1.12633e-05	Q71DI3;Q16695;P68431;P84243;Q6NXT2	Histone H3.2;Histone H3.1t;Histone H3.1;Histone H3.3;Histone H3.3C	HIST2H3A	MIAC/HCA_5_MIAC	MIAC/HCA_5_HCA	MIAC/HCA_5_ABS of MIAC/HCA	MIAC/HCA_5_MIAC/HCA
6.41548	-6.41548	-4.17978	-6.08668	-5.87185	5.78418e-06	Q9HC38	Glyoxalase domain-containing protein 4	GLOD4	MIAC/HCA_5_MIAC/HCA	MIAC/HCA_5_HCA	MIAC/HCA_5_ABS of MIAC/HCA	MIAC/HCA_5_MIAC
6.34697	-3.87898	-4.39924	-5.6004	-6.34697	2.10679e-05	P37802	Transgelin-2	TAGLN2	MIAC/HCA_5_ABS of MIAC/HCA	MIAC/HCA_5_HCA	MIAC/HCA_5_MIAC	MIAC/HCA_5_MIAC/HCA
6.34376	-3.49331	-6.34376	-4.68267	-4.83075	3.11389e-05	P62158	Calmodulin	CALM1	MIAC/HCA_5_MIAC	MIAC/HCA_5_ABS of MIAC/HCA	MIAC/HCA_5_HCA	MIAC/HCA_5_MIAC/HCA
6.28329	-4.11647	-6.28329	-5.12974	-5.41661	2.34559e-05	P35579	Myosin-9	MYH9	MIAC/HCA_5_MIAC	MIAC/HCA_5_ABS of MIAC/HCA	MIAC/HCA_5_HCA	MIAC/HCA_5_MIAC/HCA
6.26228	-6.26228	-6.16883	-6.04729	-5.10497	7.3645e-06	P17066;P48741	Heat shock 70 kDa protein 6;Putative heat shock 70 kDa protein 7	HSPA6;HSPA7	MIAC/HCA_5_MIAC/HCA	MIAC/HCA_5_MIAC	MIAC/HCA_5_HCA	MIAC/HCA_5_ABS of MIAC/HCA
6.2565	-5.13117	-5.74877	-4.41028	-6.2565	1.64875e-05	P06454	Prothymosin alpha;Prothymosin alpha, N-terminally processed;Thymosin alpha-1	PTMA	MIAC/HCA_5_ABS of MIAC/HCA	MIAC/HCA_5_MIAC	MIAC/HCA_5_MIAC/HCA	MIAC/HCA_5_HCA
6.19506	-3.49203	-5.3277	-6.19506	-5.43552	2.10679e-05	Q01518	Adenylyl cyclase-associated protein 1	CAP1	MIAC/HCA_5_HCA	MIAC/HCA_5_ABS of MIAC/HCA	MIAC/HCA_5_MIAC	MIAC/HCA_5_MIAC/HCA
6.07295	-5.10066	-5.38196	-5.79708	-6.07295	1.37588e-05	P07910;P0DMR1;O60812;B7ZW38;B2RXH8	Heterogeneous nuclear ribonucleoproteins C1/C2;Heterogeneous nuclear ribonucleoprotein C-like 4;Heterogeneous nuclear ribonucleoprotein C-like 1;Heterogeneous nuclear ribonucleoprotein C-like 3;Heterogeneous nuclear ribonucleoprotein C-like 2	HNRNPC	MIAC/HCA_5_ABS of MIAC/HCA	MIAC/HCA_5_HCA	MIAC/HCA_5_MIAC/HCA	MIAC/HCA_5_MIAC
5.89409	-3.81494	-4.19415	-5.424	-5.89409	4.4055e-05	O75594	Peptidoglycan recognition protein 1	PGLYRP1	MIAC/HCA_5_ABS of MIAC/HCA	MIAC/HCA_5_HCA	MIAC/HCA_5_MIAC/HCA	MIAC/HCA_5_MIAC
5.89023	-4.05994	-4.42539	-4.79611	-5.89023	6.46368e-05	P40121	Macrophage-capping protein	CAPG	MIAC/HCA_5_ABS of MIAC/HCA	MIAC/HCA_5_HCA	MIAC/HCA_5_MIAC/HCA	MIAC/HCA_5_MIAC
5.80452	-5.38453	-5.61207	-5.18252	-5.80452	2.32376e-05	P61978	Heterogeneous nuclear ribonucleoprotein K	HNRNPK	MIAC/HCA_5_MIAC/HCA	MIAC/HCA_5_ABS of MIAC/HCA	MIAC/HCA_5_MIAC	MIAC/HCA_5_HCA
5.74672	-3.89049	-5.07156	-4.6941	-5.74672	4.82803e-05	P25774	Cathepsin S	CTSS	MIAC/HCA_5_ABS of MIAC/HCA	MIAC/HCA_5_MIAC	MIAC/HCA_5_HCA	MIAC/HCA_5_MIAC/HCA
5.72331	-4.0369	-3.96796	-4.22796	-5.72331	0.000104367	P60028;P31150	Rab GDP dissociation inhibitor alpha	GDI1	MIAC/HCA_5_ABS of MIAC/HCA	MIAC/HCA_5_MIAC/HCA	MIAC/HCA_5_HCA	MIAC/HCA_5_MIAC
5.64412	-4.08312	-5.64412	-4.51031	-5.14842	6.89008e-05	O75015	Low affinity immunoglobulin gamma Fc region receptor III-B	FCGR3B	MIAC/HCA_5_MIAC	MIAC/HCA_5_ABS of MIAC/HCA	MIAC/HCA_5_MIAC/HCA	MIAC/HCA_5_HCA
5.63418	-3.79511	-5.63418	-5.03809	-5.57513	4.3703e-05	Q8WZ42;O14576	Titin;Cytoplasmic dynein 1 intermediate chain 1	TTN	MIAC/HCA_5_MIAC	MIAC/HCA_5_ABS of MIAC/HCA	MIAC/HCA_5_HCA	MIAC/HCA_5_MIAC/HCA
5.54257	-4.44483	-4.67931	-5.54257	-5.04509	6.99878e-05	P60660	Myosin light polypeptide 6	MYL6	MIAC/HCA_5_HCA	MIAC/HCA_5_ABS of MIAC/HCA	MIAC/HCA_5_MIAC/HCA	MIAC/HCA_5_MIAC
5.46842	-3.10808	-4.14736	-5.46842	-4.45264	0.000134553	Q01105;P0DME0	Protein SET;Protein SETSIP	SET	MIAC/HCA_5_HCA	MIAC/HCA_5_ABS of MIAC/HCA	MIAC/HCA_5_MIAC	MIAC/HCA_5_MIAC/HCA
5.45435	-3.48842	-5.45435	-4.75482	-4.73347	0.000102024	P18206	Vinculin	VCL	MIAC/HCA_5_MIAC	MIAC/HCA_5_HCA	MIAC/HCA_5_ABS of MIAC/HCA	MIAC/HCA_5_MIAC/HCA
5.44566	-4.22853	-3.73586	-4.14744	-5.44566	0.000135267	P04179	Superoxide dismutase [Mn], mitochondrial	SOD2	MIAC/HCA_5_ABS of MIAC/HCA	MIAC/HCA_5_MIAC/HCA	MIAC/HCA_5_HCA	MIAC/HCA_5_MIAC
5.43292	-4.58504	-5.43292	-4.98814	-5.22722	6.08697e-05	Q9H299	SH3 domain-binding glutamic acid-rich-like protein 3	SH3BGRL3	MIAC/HCA_5_MIAC	MIAC/HCA_5_ABS of MIAC/HCA	MIAC/HCA_5_MIAC/HCA	MIAC/HCA_5_HCA
5.2601	-5.103	-4.77399	-4.73737	-5.2601	6.99878e-05	P62942	Peptidyl-prolyl cis-trans isomerase FKBP1A	FKBP1A	MIAC/HCA_5_MIAC/HCA	MIAC/HCA_5_ABS of MIAC/HCA	MIAC/HCA_5_MIAC	MIAC/HCA_5_HCA
5.19678	-3.86299	-5.19678	-3.94504	-4.0119	0.00022854	P04406	Glyceraldehyde-3-phosphate dehydrogenase	GAPDH	MIAC/HCA_5_MIAC	MIAC/HCA_5_MIAC/HCA	MIAC/HCA_5_ABS of MIAC/HCA	MIAC/HCA_5_HCA
5.1632	-4.30791	-4.60526	-5.1632	-4.93582	0.000111842	P18669	Phosphoglycerate mutase 1	PGAM1	MIAC/HCA_5_HCA	MIAC/HCA_5_ABS of MIAC/HCA	MIAC/HCA_5_MIAC/HCA	MIAC/HCA_5_MIAC
5.12698	-4.11868	-3.99968	-5.12698	-3.76634	0.00022854	P68036	Ubiquitin-conjugating enzyme E2 L3	UBE2L3	MIAC/HCA_5_HCA	MIAC/HCA_5_MIAC/HCA	MIAC/HCA_5_MIAC	MIAC/HCA_5_ABS of MIAC/HCA
5.12194	-5.12194	-3.78621	-3.76175	-5.08021	0.000111215	P07339	Cathepsin D;Cathepsin D light chain;Cathepsin D heavy chain	CTSD	MIAC/HCA_5_MIAC/HCA	MIAC/HCA_5_ABS of MIAC/HCA	MIAC/HCA_5_MIAC	MIAC/HCA_5_HCA
5.09938	-4.71632	-5.09938	-4.66781	-4.69196	0.000109024	P68363;Q9BQE3;Q71U36;P68366;Q13748	Tubulin alpha-1B chain;Tubulin alpha-1C chain;Tubulin alpha-1A chain;Tubulin alpha-4A chain;Tubulin alpha-3C/D chain	TUBA1B	MIAC/HCA_5_MIAC/HCA	MIAC/HCA_5_MIAC	MIAC/HCA_5_ABS of MIAC/HCA	MIAC/HCA_5_HCA
5.07479	-4.04762	-2.99753	-5.07479	-4.44434	0.000162778	P13693	Translationally-controlled tumor protein	TPT1	MIAC/HCA_5_HCA	MIAC/HCA_5_MIAC/HCA	MIAC/HCA_5_ABS of MIAC/HCA	MIAC/HCA_5_MIAC
5.04362	-4.87451	-3.61168	-5.04362	-4.57813	0.000112554	P31947	14-3-3 protein sigma	SFN	MIAC/HCA_5_MIAC/HCA	MIAC/HCA_5_HCA	MIAC/HCA_5_ABS of MIAC/HCA	MIAC/HCA_5_MIAC
4.99094	-3.48553	-4.99094	-3.8638	-3.71178	0.000374031	P29966	Myristoylated alanine-rich C-kinase substrate	MARCKS	MIAC/HCA_5_MIAC	MIAC/HCA_5_MIAC/HCA	MIAC/HCA_5_HCA	MIAC/HCA_5_ABS of MIAC/HCA
4.94169	-3.91271	-4.94169	-4.51093	-4.74555	0.000131904	P15531	Nucleoside diphosphate kinase A	NME1	MIAC/HCA_5_MIAC	MIAC/HCA_5_HCA	MIAC/HCA_5_ABS of MIAC/HCA	MIAC/HCA_5_MIAC/HCA
4.89235	-2.94001	-3.55687	-4.89235	-4.34102	0.000343764	P12429	Annexin A3	ANXA3	MIAC/HCA_5_HCA	MIAC/HCA_5_ABS of MIAC/HCA	MIAC/HCA_5_MIAC	MIAC/HCA_5_MIAC/HCA
4.86516	-2.47857	-4.86516	-4.80075	-3.3899	0.000192578	P31949	Protein S100-A11;Protein S100-A11, N-terminally processed	S100A11	MIAC/HCA_5_MIAC	MIAC/HCA_5_HCA	MIAC/HCA_5_ABS of MIAC/HCA	MIAC/HCA_5_MIAC/HCA
4.85249	-4.85249	-4.13809	-4.62894	-4.5491	0.000162615	P61981	14-3-3 protein gamma;14-3-3 protein gamma, N-terminally processed	YWHAG	MIAC/HCA_5_MIAC/HCA	MIAC/HCA_5_HCA	MIAC/HCA_5_ABS of MIAC/HCA	MIAC/HCA_5_MIAC
4.60986	-2.24733	-4.02989	-3.6195	-4.60986	0.000493578	P21333	Filamin-A	FLNA	MIAC/HCA_5_ABS of MIAC/HCA	MIAC/HCA_5_MIAC	MIAC/HCA_5_HCA	MIAC/HCA_5_MIAC/HCA
4.38731	-2.72006	-4.38731	-3.19265	-2.55062	0.00139136	P07195	L-lactate dehydrogenase B chain	LDHB	MIAC/HCA_5_MIAC	MIAC/HCA_5_HCA	MIAC/HCA_5_MIAC/HCA	MIAC/HCA_5_ABS of MIAC/HCA
4.29563	-2.54301	-3.14992	-4.29563	-3.86827	0.00108488	P14550	Alcohol dehydrogenase [NADP(+)]	AKR1A1	MIAC/HCA_5_HCA	MIAC/HCA_5_ABS of MIAC/HCA	MIAC/HCA_5_MIAC	MIAC/HCA_5_MIAC/HCA
4.17063	-3.65131	-3.5247	-3.34062	-4.17063	0.00110222	P08670	Vimentin	VIM	MIAC/HCA_5_ABS of MIAC/HCA	MIAC/HCA_5_MIAC/HCA	MIAC/HCA_5_MIAC	MIAC/HCA_5_HCA
4.1488	-3.31344	-2.64979	-3.87174	-4.1488	0.00102992	Q99497	Protein deglycase DJ-1	PARK7	MIAC/HCA_5_ABS of MIAC/HCA	MIAC/HCA_5_HCA	MIAC/HCA_5_MIAC/HCA	MIAC/HCA_5_MIAC
4.12274	-1.98348	-4.12274	-3.4055	-2.74055	0.00173858	P27482	Calmodulin-like protein 3	CALML3	MIAC/HCA_5_MIAC	MIAC/HCA_5_HCA	MIAC/HCA_5_ABS of MIAC/HCA	MIAC/HCA_5_MIAC/HCA
4.07844	-4.07844	-3.24166	-4.02823	-3.51097	0.000926276	P62258	14-3-3 protein epsilon	YWHAE	MIAC/HCA_5_MIAC/HCA	MIAC/HCA_5_HCA	MIAC/HCA_5_ABS of MIAC/HCA	MIAC/HCA_5_MIAC
4.024	-3.22961	-3.32479	-4.024	-2.68616	0.00179223	P11021	78 kDa glucose-regulated protein	HSPA5	MIAC/HCA_5_HCA	MIAC/HCA_5_MIAC/HCA	MIAC/HCA_5_MIAC	MIAC/HCA_5_ABS of MIAC/HCA
3.95046	-3.55458	-3.52969	-2.90002	-3.95046	0.00145923	P00558	Phosphoglycerate kinase 1	PGK1	MIAC/HCA_5_MIAC/HCA	MIAC/HCA_5_ABS of MIAC/HCA	MIAC/HCA_5_MIAC	MIAC/HCA_5_HCA
3.86563	-3.3604	-3.6693	-3.20128	-3.86563	0.00162578	P19957	Elafin	PI3	MIAC/HCA_5_ABS of MIAC/HCA	MIAC/HCA_5_MIAC/HCA	MIAC/HCA_5_MIAC	MIAC/HCA_5_HCA
3.84574	-3.84574	-2.90017	-3.29147	-2.97545	0.00234588	P53634	Dipeptidyl peptidase 1;Dipeptidyl peptidase 1 exclusion domain chain;Dipeptidyl peptidase 1 heavy chain;Dipeptidyl peptidase 1 light chain	CTSC	MIAC/HCA_5_MIAC/HCA	MIAC/HCA_5_HCA	MIAC/HCA_5_ABS of MIAC/HCA	MIAC/HCA_5_MIAC
3.77471	-1.79508	-3.0233	-2.93248	-3.77471	0.0030884	P46940	Ras GTPase-activating-like protein IQGAP1	IQGAP1	MIAC/HCA_5_ABS of MIAC/HCA	MIAC/HCA_5_MIAC	MIAC/HCA_5_HCA	MIAC/HCA_5_MIAC/HCA
3.71475	-2.92911	-2.48277	-3.70773	-3.71475	0.0020861	P26641	Elongation factor 1-gamma	EEF1G	MIAC/HCA_5_ABS of MIAC/HCA	MIAC/HCA_5_HCA	MIAC/HCA_5_MIAC/HCA	MIAC/HCA_5_MIAC
3.7143	-2.633	-3.7143	-3.65214	-2.75905	0.00247576	P04075	Fructose-bisphosphate aldolase A	ALDOA	MIAC/HCA_5_MIAC	MIAC/HCA_5_HCA	MIAC/HCA_5_MIAC/HCA	MIAC/HCA_5_ABS of MIAC/HCA
3.67588	-1.96137	-2.34254	-2.73093	-3.67588	0.00497306	P01903	HLA class II histocompatibility antigen, DR alpha chain	HLA-DRA	MIAC/HCA_5_ABS of MIAC/HCA	MIAC/HCA_5_HCA	MIAC/HCA_5_MIAC	MIAC/HCA_5_MIAC/HCA
3.63665	-2.94916	-3.20667	-3.26171	-3.63665	0.00290701	P35754	Glutaredoxin-1	GLRX	MIAC/HCA_5_ABS of MIAC/HCA	MIAC/HCA_5_MIAC/HCA	MIAC/HCA_5_HCA	MIAC/HCA_5_MIAC
3.53967	-3.20435	-2.21007	-2.79273	-3.53967	0.00341458	P26447	Protein S100-A4	S100A4	MIAC/HCA_5_MIAC/HCA	MIAC/HCA_5_ABS of MIAC/HCA	MIAC/HCA_5_HCA	MIAC/HCA_5_MIAC
3.46345	-3.46345	-2.85796	-3.11959	-3.02832	0.00356568	P62937	Peptidyl-prolyl cis-trans isomerase A;Peptidyl-prolyl cis-trans isomerase A, N-terminally processed	PPIA	MIAC/HCA_5_MIAC/HCA	MIAC/HCA_5_HCA	MIAC/HCA_5_ABS of MIAC/HCA	MIAC/HCA_5_MIAC
3.41277	-1.65853	-2.85426	-3.41277	-3.33757	0.00353223	Q6EEV6;P61956;P55854	Small ubiquitin-related modifier 4;Small ubiquitin-related modifier 2;Small ubiquitin-related modifier 3	SUMO4	MIAC/HCA_5_HCA	MIAC/HCA_5_ABS of MIAC/HCA	MIAC/HCA_5_MIAC	MIAC/HCA_5_MIAC/HCA
3.41109	-2.52105	-3.41109	-1.77985	-2.55399	0.00589748	P00338	L-lactate dehydrogenase A chain	LDHA	MIAC/HCA_5_MIAC	MIAC/HCA_5_MIAC/HCA	MIAC/HCA_5_ABS of MIAC/HCA	MIAC/HCA_5_HCA
3.35581	-1.47481	-3.35581	-2.31174	-1.63174	0.00872984	P32320	Cytidine deaminase	CDA	MIAC/HCA_5_MIAC	MIAC/HCA_5_HCA	MIAC/HCA_5_MIAC/HCA	MIAC/HCA_5_ABS of MIAC/HCA
3.32244	-2.53543	-2.12085	-3.07623	-3.32244	0.00542588	P02675	Fibrinogen beta chain;Fibrinopeptide B;Fibrinogen beta chain	FGB	MIAC/HCA_5_ABS of MIAC/HCA	MIAC/HCA_5_HCA	MIAC/HCA_5_MIAC/HCA	MIAC/HCA_5_MIAC
3.31762	-3.31762	-2.71198	-3.2693	-3.09137	0.00363161	P63104	14-3-3 protein zeta/delta	YWHAZ	MIAC/HCA_5_MIAC/HCA	MIAC/HCA_5_HCA	MIAC/HCA_5_ABS of MIAC/HCA	MIAC/HCA_5_MIAC
3.19207	-1.96428	-2.38604	-3.19207	-1.50499	0.00973783	Q06830	Peroxiredoxin-1	PRDX1	MIAC/HCA_5_HCA	MIAC/HCA_5_MIAC	MIAC/HCA_5_MIAC/HCA	MIAC/HCA_5_ABS of MIAC/HCA
3.00135	-1.88604	-2.91675	-3.00135	-2.50005	0.00973783	P22392;O60361	Nucleoside diphosphate kinase B;Putative nucleoside diphosphate kinase	NME2	MIAC/HCA_5_HCA	MIAC/HCA_5_MIAC	MIAC/HCA_5_ABS of MIAC/HCA	MIAC/HCA_5_MIAC/HCA
-3.06438	2.78311	3.06438	2.25622	2.22866	0.00955176	P07996	Thrombospondin-1	THBS1	ABS of MIAC/HCA_MIAC/HCA_5	HCA_MIAC/HCA_5	MIAC_MIAC/HCA_5	MIAC/HCA_MIAC/HCA_5
-3.07598	2.33967	3.07598	3.06889	2.64358	0.00751697	Q6UX73	UPF0764 protein C16orf89	C16orf89	MIAC/HCA_MIAC/HCA_5	ABS of MIAC/HCA_MIAC/HCA_5	HCA_MIAC/HCA_5	MIAC_MIAC/HCA_5
-3.09185	2.64492	1.43885	3.09185	2.33134	0.00722361	P05543	Thyroxine-binding globulin	SERPINA7	MIAC_MIAC/HCA_5	ABS of MIAC/HCA_MIAC/HCA_5	MIAC/HCA_MIAC/HCA_5	HCA_MIAC/HCA_5
-3.39495	3.39495	1.39235	2.81303	2.46236	0.00363161	P04217	Alpha-1B-glycoprotein	A1BG	MIAC_MIAC/HCA_5	ABS of MIAC/HCA_MIAC/HCA_5	HCA_MIAC/HCA_5	MIAC/HCA_MIAC/HCA_5
-3.41908	3.41908	1.65631	1.88416	3.10608	0.00356568	P43652	Afamin	AFM	MIAC_MIAC/HCA_5	HCA_MIAC/HCA_5	ABS of MIAC/HCA_MIAC/HCA_5	MIAC/HCA_MIAC/HCA_5
-3.46941	3.10102	2.85441	3.46941	2.72611	0.0040128	P19823	Inter-alpha-trypsin inhibitor heavy chain H2	ITIH2	ABS of MIAC/HCA_MIAC/HCA_5	MIAC_MIAC/HCA_5	HCA_MIAC/HCA_5	MIAC/HCA_MIAC/HCA_5
-3.51215	2.37471	3.51215	3.33837	3.05417	0.00356568	Q8NBJ4	Golgi membrane protein 1	GOLM1	MIAC/HCA_MIAC/HCA_5	ABS of MIAC/HCA_MIAC/HCA_5	HCA_MIAC/HCA_5	MIAC_MIAC/HCA_5
-3.57491	2.4052	2.87368	2.51002	3.57491	0.00509406	P39059	Collagen alpha-1(XV) chain;Restin;Restin-2;Restin-3;Restin-4	COL15A1	HCA_MIAC/HCA_5	MIAC/HCA_MIAC/HCA_5	MIAC_MIAC/HCA_5	ABS of MIAC/HCA_MIAC/HCA_5
-3.64295	3.48439	3.64295	2.97305	3.30453	0.00226991	P12109	Collagen alpha-1(VI) chain	COL6A1	HCA_MIAC/HCA_5	ABS of MIAC/HCA_MIAC/HCA_5	MIAC_MIAC/HCA_5	MIAC/HCA_MIAC/HCA_5
-3.69402	3.37881	3.08416	3.69402	3.36064	0.0022627	Q96IY4	Carboxypeptidase B2	CPB2	MIAC_MIAC/HCA_5	ABS of MIAC/HCA_MIAC/HCA_5	HCA_MIAC/HCA_5	MIAC/HCA_MIAC/HCA_5
-3.79637	1.7719	3.79637	1.62088	2.78197	0.00302203	Q5VT79;P13928	Annexin A8-like protein 2;Annexin A8	ANXA8L2	HCA_MIAC/HCA_5	MIAC/HCA_MIAC/HCA_5	ABS of MIAC/HCA_MIAC/HCA_5	MIAC_MIAC/HCA_5
-3.80241	3.16361	3.80241	2.65634	2.96179	0.00276692	Q16610	Extracellular matrix protein 1	ECM1	HCA_MIAC/HCA_5	ABS of MIAC/HCA_MIAC/HCA_5	MIAC/HCA_MIAC/HCA_5	MIAC_MIAC/HCA_5
-3.83198	3.12286	3.17357	3.83198	2.40526	0.00239606	P00734	Prothrombin;Activation peptide fragment 1;Activation peptide fragment 2;Thrombin light chain;Thrombin heavy chain	F2	ABS of MIAC/HCA_MIAC/HCA_5	MIAC_MIAC/HCA_5	MIAC/HCA_MIAC/HCA_5	HCA_MIAC/HCA_5
-3.90879	2.25093	3.90879	2.51636	2.98914	0.00319789	P30530	Tyrosine-protein kinase receptor UFO	AXL	HCA_MIAC/HCA_5	MIAC/HCA_MIAC/HCA_5	ABS of MIAC/HCA_MIAC/HCA_5	MIAC_MIAC/HCA_5
-3.91978	2.00054	2.75318	3.27061	3.91978	0.0025267	P14384	Carboxypeptidase M	CPM	MIAC/HCA_MIAC/HCA_5	MIAC_MIAC/HCA_5	HCA_MIAC/HCA_5	ABS of MIAC/HCA_MIAC/HCA_5
-3.92615	3.92615	3.30041	3.7402	3.71769	0.00115468	P07357	Complement component C8 alpha chain	C8A	MIAC_MIAC/HCA_5	ABS of MIAC/HCA_MIAC/HCA_5	HCA_MIAC/HCA_5	MIAC/HCA_MIAC/HCA_5
-3.98892	3.70429	3.98892	3.14464	2.24679	0.00115961	Q92743	Serine protease HTRA1	HTRA1	ABS of MIAC/HCA_MIAC/HCA_5	HCA_MIAC/HCA_5	MIAC_MIAC/HCA_5	MIAC/HCA_MIAC/HCA_5
-4.05031	4.05031	1.94777	1.78048	2.18543	0.00290701	P13671	Complement component C6	C6	HCA_MIAC/HCA_5	MIAC_MIAC/HCA_5	ABS of MIAC/HCA_MIAC/HCA_5	MIAC/HCA_MIAC/HCA_5
-4.38223	3.37203	2.95183	4.38223	3.6961	0.000950487	P27169	Serum paraoxonase/arylesterase 1	PON1	MIAC_MIAC/HCA_5	ABS of MIAC/HCA_MIAC/HCA_5	MIAC/HCA_MIAC/HCA_5	HCA_MIAC/HCA_5
-4.60866	4.14505	4.60866	4.48695	3.95043	0.000297519	P01011	Alpha-1-antichymotrypsin;Alpha-1-antichymotrypsin His-Pro-less	SERPINA3	ABS of MIAC/HCA_MIAC/HCA_5	HCA_MIAC/HCA_5	MIAC/HCA_MIAC/HCA_5	MIAC_MIAC/HCA_5
-4.87338	4.87338	2.8529	3.89341	3.11318	0.000393082	P49908	Selenoprotein P	SEPP1	MIAC_MIAC/HCA_5	ABS of MIAC/HCA_MIAC/HCA_5	HCA_MIAC/HCA_5	MIAC/HCA_MIAC/HCA_5
-4.90236	4.71716	4.90236	4.85125	4.49055	0.000118376	Q9BY67	Cell adhesion molecule 1	CADM1	ABS of MIAC/HCA_MIAC/HCA_5	HCA_MIAC/HCA_5	MIAC_MIAC/HCA_5	MIAC/HCA_MIAC/HCA_5
-5.28992	5.1625	5.28992	5.1016	5.0229	5.31871e-05	P07360	Complement component C8 gamma chain	C8G	ABS of MIAC/HCA_MIAC/HCA_5	HCA_MIAC/HCA_5	MIAC_MIAC/HCA_5	MIAC/HCA_MIAC/HCA_5
-5.65685	4.6982	4.43368	5.11429	5.65685	5.8756e-05	P25311	Zinc-alpha-2-glycoprotein	AZGP1	MIAC_MIAC/HCA_5	HCA_MIAC/HCA_5	MIAC/HCA_MIAC/HCA_5	ABS of MIAC/HCA_MIAC/HCA_5
-5.89028	5.89028	3.64995	5.70646	4.89542	1.95605e-05	Q9NZP8	Complement C1r subcomponent-like protein	C1RL	MIAC_MIAC/HCA_5	ABS of MIAC/HCA_MIAC/HCA_5	HCA_MIAC/HCA_5	MIAC/HCA_MIAC/HCA_5
-7.7112	6.71646	7.7112	6.14916	5.68987	1.08572e-06	Q16651	Prostasin;Prostasin light chain;Prostasin heavy chain	PRSS8	ABS of MIAC/HCA_MIAC/HCA_5	HCA_MIAC/HCA_5	MIAC/HCA_MIAC/HCA_5	MIAC_MIAC/HCA_5

## Sheet: STRING Enrichment
term id	# enriched genes	category	description	enriched genes	FDR p-value	network.SUID	nodes.SUID	term name
0	34	GO Component	secretory granule lumen	PGLYRP1|VCL|MPO|CTSC|CTSD|CAT|ACTN4|CHI3L1|THBS1|COTL1|A1BG|S100A11|S100P|CAMP|FGB|PKM|DEFA3|HSP90AA1|S100A12|ECM1|PGAM1|CAP1|LCN2|CDA|GDI2|SERPINB1|GIG25|NME2|ACTN1|ALDOA|GPI|PPIA|SEPP1|HSPA8	1.62e-26	655	684|698|671|750|746|769|688|770|786|681|703|713|799|748|751|767|719|754|710|733|757|752|724|666|735|753|731|758|686|774|732|697|690|715	GO.0034774
1	43	GO Process	regulated exocytosis	PGLYRP1|VCL|MPO|CTSC|CTSD|CAT|CEACAM8|ACTN4|CHI3L1|THBS1|COTL1|A1BG|ANXA3|IQGAP1|S100A11|S100P|CAMP|FGB|PKM|HSP90AA1|CALM1|TAGLN2|S100A12|CTSS|ECM1|FLNA|PGAM1|MMP9|CAP1|LCN2|CDA|GDI2|SERPINB1|GIG25|NME2|ACTN1|ALDOA|GPI|PPIA|SEPP1|HSPA8|FCGR3B|TTN	9.4e-25	655	684|698|671|750|746|769|773|688|770|786|681|703|756|704|713|799|748|751|767|754|728|695|710|740|733|790|757|762|752|724|666|735|753|731|758|686|774|732|697|690|715|743|787	GO.0045055
3	68	GO Component	extracellular region	PGLYRP1|CPB2|VCL|PON1|C8G|MPO|AFM|CTSC|CTSD|CAT|PI3|CEACAM8|ACTN4|CHI3L1|THBS1|COTL1|A1BG|C6|AZGP1|S100P|CAMP|AXL|FGB|F2|PRSS8|PKM|DEFA3|SERPINA7|HSP90AA1|SFN|CALM1|ITIH2|C8A|COL6A1|HMGN2|TAGLN2|S100A12|HTRA1|CTSS|ECM1|HIST2H2BE|FLNA|PGAM1|MMP9|CAP1|DNAJC9|LCN2|PGK1|ALPL|COL15A1|CDA|CLIC1|GDI2|GIG25|NME2|ACTN1|ALDOA|HIST2H3A|GPI|PPIA|SEPP1|HSPA8|FCGR3B|CPM|ACTG1|TTN|TPT1|HIST1H4A	3.95e-23	655	684|699|698|782|742|671|783|750|746|769|712|773|688|770|786|681|703|707|691|799|748|796|751|760|682|767|719|737|754|711|728|781|739|768|683|695|710|702|740|733|763|790|757|762|752|665|724|709|726|780|666|745|735|731|758|686|774|693|732|697|690|715|743|730|672|787|801|722	GO.0005576
6	39	GO Process	leukocyte mediated immunity	PGLYRP1|VCL|C8G|MPO|CTSC|CTSD|CAT|CEACAM8|CHI3L1|COTL1|PRDX1|A1BG|C6|ANXA3|C1RL|IQGAP1|S100A11|S100P|CAMP|F2|PKM|HSP90AA1|C8A|S100A12|CTSS|PGAM1|MMP9|CAP1|LCN2|CDA|GDI2|SERPINB1|GIG25|NME2|ALDOA|GPI|PPIA|HSPA8|FCGR3B	2.23e-22	655	684|698|742|671|750|746|769|773|770|681|708|703|707|756|676|704|713|799|748|760|767|754|739|710|740|757|762|752|724|666|735|753|731|758|774|732|697|715|743	GO.0002443
9	45	GO Process	secretion by cell	PGLYRP1|VCL|MPO|CTSC|CTSD|CAT|CEACAM8|ACTN4|CHI3L1|THBS1|COTL1|A1BG|ANXA3|IQGAP1|S100A11|S100P|CAMP|AXL|FGB|PKM|HSP90AA1|CALM1|TAGLN2|S100A12|CTSS|ECM1|FLNA|PGAM1|MMP9|CAP1|LCN2|CDA|GDI2|SERPINB1|GIG25|NME2|ACTN1|ALDOA|GPI|PARK7|PPIA|SEPP1|HSPA8|FCGR3B|TTN	7.33e-22	655	684|698|671|750|746|769|773|688|770|786|681|703|756|704|713|799|748|796|751|767|754|728|695|710|740|733|790|757|762|752|724|666|735|753|731|758|686|774|732|670|697|690|715|743|787	GO.0032940
10	46	GO Process	secretion	PGLYRP1|VCL|MPO|CTSC|CTSD|CAT|CEACAM8|ACTN4|CHI3L1|THBS1|COTL1|A1BG|ANXA3|IQGAP1|S100A11|S100P|CAMP|AXL|FGB|PKM|HSP90AA1|NME1|CALM1|TAGLN2|S100A12|CTSS|ECM1|FLNA|PGAM1|MMP9|CAP1|LCN2|CDA|GDI2|SERPINB1|GIG25|NME2|ACTN1|ALDOA|GPI|PARK7|PPIA|SEPP1|HSPA8|FCGR3B|TTN	5.09e-21	655	684|698|671|750|746|769|773|688|770|786|681|703|756|704|713|799|748|796|751|767|754|764|728|695|710|740|733|790|757|762|752|724|666|735|753|731|758|686|774|732|670|697|690|715|743|787	GO.0046903
11	34	GO Process	neutrophil mediated immunity	PGLYRP1|VCL|MPO|CTSC|CTSD|CAT|CEACAM8|CHI3L1|COTL1|A1BG|ANXA3|IQGAP1|S100A11|S100P|CAMP|F2|PKM|HSP90AA1|S100A12|CTSS|PGAM1|MMP9|CAP1|LCN2|CDA|GDI2|SERPINB1|GIG25|NME2|ALDOA|GPI|PPIA|HSPA8|FCGR3B	1.09e-20	655	684|698|671|750|746|769|773|770|681|703|756|704|713|799|748|760|767|754|710|740|757|762|752|724|666|735|753|731|758|774|732|697|715|743	GO.0002446
12	40	GO Component	secretory granule	PGLYRP1|VCL|MPO|CTSC|CTSD|CAT|CEACAM8|ACTN4|CHI3L1|THBS1|COTL1|A1BG|ANXA3|IQGAP1|S100A11|S100P|CAMP|FGB|PKM|DEFA3|HSP90AA1|S100A12|CTSS|ECM1|PGAM1|MMP9|CAP1|LCN2|CDA|GDI2|SERPINB1|GIG25|NME2|ACTN1|ALDOA|GPI|PPIA|SEPP1|HSPA8|FCGR3B	2.13e-20	655	684|698|671|750|746|769|773|688|770|786|681|703|756|704|713|799|748|751|767|719|754|710|740|733|757|762|752|724|666|735|753|731|758|686|774|732|697|690|715|743	GO.0030141
13	33	GO Process	neutrophil degranulation	PGLYRP1|VCL|MPO|CTSC|CTSD|CAT|CEACAM8|CHI3L1|COTL1|A1BG|ANXA3|IQGAP1|S100A11|S100P|CAMP|PKM|HSP90AA1|S100A12|CTSS|PGAM1|MMP9|CAP1|LCN2|CDA|GDI2|SERPINB1|GIG25|NME2|ALDOA|GPI|PPIA|HSPA8|FCGR3B	4.44e-20	655	684|698|671|750|746|769|773|770|681|703|756|704|713|799|748|767|754|710|740|757|762|752|724|666|735|753|731|758|774|732|697|715|743	GO.0043312
14	42	GO Process	immune effector process	PGLYRP1|VCL|C8G|MPO|CTSC|CTSD|CAT|CEACAM8|CHI3L1|COTL1|PRDX1|A1BG|C6|ANXA3|C1RL|IQGAP1|S100A11|S100P|CAMP|F2|PKM|DEFA3|HSP90AA1|C8A|S100A12|CTSS|PGAM1|MMP9|CAP1|LCN2|CDA|GDI2|SERPINB1|GIG25|NME2|ALDOA|LCP1|GPI|PPIA|HSPA8|FCGR3B|ACTG1	5.73e-20	655	684|698|742|671|750|746|769|773|770|681|708|703|707|756|676|704|713|799|748|760|767|719|754|739|710|740|757|762|752|724|666|735|753|731|758|774|772|732|697|715|743|672	GO.0002252
15	43	GO Process	cell activation	PGLYRP1|VCL|MYH9|MPO|CTSC|CTSD|CAT|CEACAM8|CHI3L1|COTL1|PRDX1|A1BG|ANXA3|IQGAP1|S100A11|S100P|CAMP|AXL|FGB|F2|PKM|HSP90AA1|MSN|S100A12|CTSS|FLNA|PGAM1|MMP9|CAP1|LCN2|CDA|GDI2|SERPINB1|GIG25|NME2|ALDOA|YWHAZ|LCP1|FKBP1A|GPI|PPIA|HSPA8|FCGR3B	1.84e-19	655	684|698|771|671|750|746|769|773|770|681|708|703|756|704|713|799|748|796|751|760|767|754|720|710|740|790|757|762|752|724|666|735|753|731|758|774|761|772|794|732|697|715|743	GO.0001775
16	51	GO Process	immune response	PGLYRP1|VCL|C8G|MPO|CTSC|GAPDH|CTSD|CAT|PI3|CEACAM8|CHI3L1|THBS1|COTL1|PRDX1|A1BG|C6|ANXA3|C1RL|IQGAP1|S100A11|S100P|CAMP|AXL|FGB|F2|PKM|DEFA3|HSP90AA1|C8A|HMGN2|S100A12|CTSS|HIST2H2BE|PGAM1|MMP9|CAP1|LCN2|CDA|GDI2|SERPINB1|GIG25|NME2|ALDOA|HLA-DRA|LCP1|GPI|PPIA|HSPA8|FCGR3B|VIM|ACTG1	3.96e-19	655	684|698|742|671|750|777|746|769|712|773|770|786|681|708|703|707|756|676|704|713|799|748|796|751|760|767|719|754|739|683|710|740|763|757|762|752|724|666|735|753|731|758|774|725|772|732|697|715|743|800|672	GO.0006955
17	56	RCTM	Immune System	PGLYRP1|CPB2|VCL|MYH9|C8G|MPO|CTSC|CTSD|CAT|PI3|CEACAM8|VASP|CHI3L1|COTL1|A1BG|C6|IQGAP1|S100A11|S100P|CAMP|FGB|F2|PKM|TALDO1|HSPA5|DEFA3|HSP90AA1|TUBA1B|CALM1|MSN|C8A|S100A12|CTSS|GSTO1|FLNA|PGAM1|MMP9|CAP1|LCN2|CDA|GDI2|SERPINB1|ALDOA|HLA-DRA|YWHAZ|LCP1|FKBP1A|HIST2H3A|GPI|PPIA|HSPA8|CFL1|FCGR3B|VIM|SOD2|ACTG1	1.16e-18	655	684|699|698|771|742|671|750|746|769|712|773|714|770|681|703|707|704|713|799|748|751|760|767|687|717|719|754|741|728|720|739|710|740|755|790|757|762|752|724|666|735|753|774|725|761|772|794|693|732|697|715|677|743|800|793|672	HSA-168256
18	42	RCTM	Innate Immune System	PGLYRP1|CPB2|VCL|MYH9|C8G|MPO|CTSC|CTSD|CAT|PI3|CEACAM8|CHI3L1|COTL1|A1BG|C6|IQGAP1|S100A11|S100P|CAMP|FGB|F2|PKM|DEFA3|HSP90AA1|CALM1|C8A|S100A12|CTSS|PGAM1|MMP9|CAP1|LCN2|CDA|GDI2|SERPINB1|ALDOA|GPI|PPIA|HSPA8|CFL1|FCGR3B|ACTG1	1.19e-18	655	684|699|698|771|742|671|750|746|769|712|773|770|681|703|707|704|713|799|748|751|760|767|719|754|728|739|710|740|757|762|752|724|666|735|753|774|732|697|715|677|743|672	HSA-168249
19	34	GO Process	leukocyte activation involved in immune response	PGLYRP1|VCL|MPO|CTSC|CTSD|CAT|CEACAM8|CHI3L1|COTL1|A1BG|ANXA3|IQGAP1|S100A11|S100P|CAMP|PKM|HSP90AA1|S100A12|CTSS|PGAM1|MMP9|CAP1|LCN2|CDA|GDI2|SERPINB1|GIG25|NME2|ALDOA|LCP1|GPI|PPIA|HSPA8|FCGR3B	2.29e-18	655	684|698|671|750|746|769|773|770|681|703|756|704|713|799|748|767|754|710|740|757|762|752|724|666|735|753|731|758|774|772|732|697|715|743	GO.0002366
21	39	GO Process	leukocyte activation	PGLYRP1|VCL|MYH9|MPO|CTSC|CTSD|CAT|CEACAM8|CHI3L1|COTL1|PRDX1|A1BG|ANXA3|IQGAP1|S100A11|S100P|CAMP|AXL|PKM|HSP90AA1|MSN|S100A12|CTSS|PGAM1|MMP9|CAP1|LCN2|CDA|GDI2|SERPINB1|GIG25|NME2|ALDOA|LCP1|FKBP1A|GPI|PPIA|HSPA8|FCGR3B	4.71e-18	655	684|698|771|671|750|746|769|773|770|681|708|703|756|704|713|799|748|796|767|754|720|710|740|757|762|752|724|666|735|753|731|758|774|772|794|732|697|715|743	GO.0045321
22	30	RCTM	Neutrophil degranulation	PGLYRP1|VCL|MPO|CTSC|CTSD|CAT|CEACAM8|CHI3L1|COTL1|A1BG|IQGAP1|S100A11|S100P|CAMP|PKM|HSP90AA1|S100A12|CTSS|PGAM1|MMP9|CAP1|LCN2|CDA|GDI2|SERPINB1|ALDOA|GPI|PPIA|HSPA8|FCGR3B	1.33e-17	655	684|698|671|750|746|769|773|770|681|703|704|713|799|748|767|754|710|740|757|762|752|724|666|735|753|774|732|697|715|743	HSA-6798695
24	49	GO Process	vesicle-mediated transport	PGLYRP1|VCL|MYH9|MPO|CTSC|CTSD|CAT|CEACAM8|ACTN4|CHI3L1|THBS1|COTL1|A1BG|ANXA3|IQGAP1|S100A11|S100P|CAMP|AXL|FGB|F2|PKM|HSP90AA1|NME1|CALM1|TAGLN2|S100A12|CTSS|ECM1|FLNA|PGAM1|MMP9|CAP1|LCN2|CDA|GDI2|SERPINB1|GIG25|NME2|ACTN1|ALDOA|GPI|PPIA|SEPP1|HSPA8|FCGR3B|ACTG1|TTN|ANXA8	4.06e-16	655	684|698|771|671|750|746|769|773|688|770|786|681|703|756|704|713|799|748|796|751|760|767|754|764|728|695|710|740|733|790|757|762|752|724|666|735|753|731|758|686|774|732|697|690|715|743|672|787|738	GO.0016192
26	18	RCTM	Platelet degranulation	VCL|PFN1|ACTN4|THBS1|A1BG|FGB|HSPA5|CALM1|TAGLN2|ECM1|FLNA|CAP1|ACTN1|ALDOA|PPIA|SEPP1|CFL1|TTN	9.22e-16	655	698|696|688|786|703|751|717|728|695|733|790|752|686|774|697|690|677|787	HSA-114608
27	56	GO Process	immune system process	PGLYRP1|VCL|MYH9|C8G|MPO|CTSC|GAPDH|CTSD|CAT|PI3|CEACAM8|CHI3L1|THBS1|COTL1|PRDX1|A1BG|C6|ANXA3|C1RL|IQGAP1|S100A11|S100P|CAMP|AXL|FGB|F2|PKM|DEFA3|CADM1|HSP90AA1|MSN|C8A|HMGN2|S100A12|CTSS|HIST2H2BE|PGAM1|MMP9|CAP1|LCN2|CDA|GDI2|SERPINB1|GIG25|NME2|ACTN1|ALDOA|HLA-DRA|LCP1|FKBP1A|GPI|PPIA|HSPA8|FCGR3B|VIM|ACTG1	4.03e-15	655	684|698|771|742|671|750|777|746|769|712|773|770|786|681|708|703|707|756|676|704|713|799|748|796|751|760|767|719|716|754|720|739|683|710|740|763|757|762|752|724|666|735|753|731|758|686|774|725|772|794|732|697|715|743|800|672	GO.0002376
31	102	GO Process	response to stimulus	PGLYRP1|CPB2|VCL|MYH9|PON1|NAMPT|C8G|MPO|PFN1|CTSC|ARHGDIB|GAPDH|ENO1|CTSD|CAT|PI3|CEACAM8|VASP|ACTN4|CHI3L1|THBS1|COTL1|PRDX1|A1BG|C6|YWHAE|ANXA3|C1RL|IQGAP1|ARHGDIA|S100A11|AZGP1|S100P|CAMP|NPM1|AXL|FGB|YWHAG|F2|PKM|TALDO1|HSPA5|DEFA3|CADM1|EEF1G|HSP90AA1|TUBA1B|NME1|SFN|CALM1|MSN|C8A|COL6A1|HMGN2|ACTA1|HDGF|S100A12|CTSS|ECM1|HIST2H2BE|GSTO1|FLNA|PGAM1|MMP9|CAP1|LCN2|PGK1|ALPL|COL15A1|CDA|CLIC1…	4.73e-14	655	684|699|698|771|782|678|742|671|696|750|679|777|669|746|769|712|773|714|688|770|786|681|708|703|707|729|756|676|704|675|713|691|799|748|791|796|751|749|760|767|687|717|719|716|765|754|741|764|711|728|720|739|768|683|766|798|710|740|733|763|755|790|757|762|752|724|709|726|780|666|745|723|735|753|731|778|758|774|725|761|772|794|693|734|673|732|680|701|670|697|690|715|677|743|706|800|793|672|787|801…	GO.0050896
33	94	GO Function	protein binding	VCL|MYH9|PON1|NAMPT|C8G|PFN1|CTSC|ARHGDIB|GAPDH|ENO1|CAT|CEACAM8|VASP|ACTN4|THBS1|COTL1|PRDX1|CAPG|YWHAE|ANXA3|IQGAP1|S100A11|S100P|NPM1|AXL|FGB|YWHAG|TBCA|F2|BASP1|PKM|HSPA5|C16orf89|DEFA3|CADM1|HIST1H1B|HSP90AA1|CBX3|TUBA1B|NME1|SFN|PTMA|CALM1|MSN|C8A|COL6A1|ACTA1|HDGF|TPM3|S100A4|S100A12|HTRA1|CTSS|ECM1|HIST2H2BE|FLNA|PGAM1|MMP9|SET|CAP1|DNAJC9|SH3BGRL|CDA|HNRNPK|GLRX|GDI2|ACTN1|ALDOA|YWHAZ|LD…	6.14e-14	655	698|771|782|678|742|696|750|679|777|669|769|773|714|688|786|681|708|785|729|756|704|713|799|791|796|751|749|721|760|674|767|717|668|719|716|747|754|718|741|764|711|776|728|720|739|768|766|798|685|694|710|702|740|733|763|790|757|762|700|752|665|788|666|723|784|735|686|774|761|705|772|794|693|775|734|673|732|680|701|670|697|715|677|706|800|793|727|672|787|801|779|738|795|722	GO.0005515
34	42	GO Component	cytoplasmic vesicle part	PGLYRP1|VCL|MPO|CTSC|CTSD|CAT|CEACAM8|ACTN4|CHI3L1|THBS1|COTL1|A1BG|ANXA3|IQGAP1|S100A11|S100P|CAMP|FGB|PKM|DEFA3|HSP90AA1|S100A12|CTSS|ECM1|PGAM1|MMP9|CAP1|LCN2|CDA|GDI2|SERPINB1|GIG25|NME2|ACTN1|ALDOA|HLA-DRA|GPI|PPIA|SEPP1|HSPA8|FCGR3B|ANXA8	7.63e-14	655	684|698|671|750|746|769|773|688|770|786|681|703|756|704|713|799|748|751|767|719|754|710|740|733|757|762|752|724|666|735|753|731|758|686|774|725|732|697|690|715|743|738	GO.0044433
35	111	GO Component	cytoplasmic part	PGLYRP1|VCL|MYH9|NAMPT|MPO|PFN1|CTSC|ARHGDIB|GAPDH|ENO1|CTSD|CAT|PI3|CEACAM8|VASP|ACTN4|CHI3L1|THBS1|COTL1|PRDX1|A1BG|CAPG|YWHAE|ANXA3|IQGAP1|ARHGDIA|PGD|S100A11|S100P|CAMP|NPM1|GLOD4|FGB|YWHAG|F2|PKM|TALDO1|HSPA5|C16orf89|DEFA3|EEF1G|HSP90AA1|TUBA1B|NME1|SFN|PTMA|CALM1|ITIH2|MSN|COL6A1|ACTA1|TAGLN2|TPM3|S100A4|S100A12|HTRA1|CTSS|ECM1|HIST2H2BE|GSTO1|FLNA|PGAM1|AKR1A1|MMP9|SET|CAP1|DNAJC9|LCN2|PG…	8.43e-14	655	684|698|771|678|671|696|750|679|777|669|746|769|712|773|714|688|770|786|681|708|703|785|729|756|704|675|689|713|799|748|791|797|751|749|760|767|687|717|668|719|765|754|741|764|711|776|728|781|720|768|766|695|685|694|710|702|740|733|763|755|790|757|759|762|700|752|665|724|709|780|666|745|723|784|735|753|792|731|778|758|789|686|774|725|761|705|772|794|775|734|673|732|680|701|670|697|690|715|677|743…	GO.0044444
37	16	GO Component	ficolin-1-rich granule lumen	VCL|CTSD|CAT|COTL1|A1BG|PKM|HSP90AA1|CTSS|PGAM1|MMP9|CDA|NME2|ALDOA|GPI|PPIA|HSPA8	1.28e-13	655	698|746|769|681|703|767|754|740|757|762|666|758|774|732|697|715	GO.1904813
41	51	GO Component	cytoplasmic vesicle	PGLYRP1|VCL|MPO|CTSC|ARHGDIB|CTSD|CAT|CEACAM8|ACTN4|CHI3L1|THBS1|COTL1|PRDX1|A1BG|CAPG|YWHAE|ANXA3|IQGAP1|S100A11|S100P|CAMP|FGB|PKM|HSPA5|DEFA3|HSP90AA1|S100A12|CTSS|ECM1|PGAM1|MMP9|CAP1|LCN2|CDA|GDI2|SERPINB1|GIG25|NME2|ACTN1|ALDOA|HLA-DRA|YWHAZ|GPI|PPIA|SEPP1|HSPA8|FCGR3B|VIM|ACTG1|TPT1|ANXA8	2.12e-13	655	684|698|671|750|679|746|769|773|688|770|786|681|708|703|785|729|756|704|713|799|748|751|767|717|719|754|710|740|733|757|762|752|724|666|735|753|731|758|686|774|725|761|732|697|690|715|743|800|672|801|738	GO.0031410
42	52	GO Component	vesicle	PGLYRP1|VCL|MPO|CTSC|ARHGDIB|CTSD|CAT|CEACAM8|ACTN4|CHI3L1|THBS1|COTL1|PRDX1|A1BG|CAPG|YWHAE|ANXA3|IQGAP1|S100A11|S100P|CAMP|FGB|PKM|HSPA5|DEFA3|HSP90AA1|S100A12|CTSS|ECM1|PGAM1|MMP9|CAP1|LCN2|CDA|CLIC1|GDI2|SERPINB1|GIG25|NME2|ACTN1|ALDOA|HLA-DRA|YWHAZ|GPI|PPIA|SEPP1|HSPA8|FCGR3B|VIM|ACTG1|TPT1|ANXA8	2.12e-13	655	684|698|671|750|679|746|769|773|688|770|786|681|708|703|785|729|756|704|713|799|748|751|767|717|719|754|710|740|733|757|762|752|724|666|745|735|753|731|758|686|774|725|761|732|697|690|715|743|800|672|801|738	GO.0031982
44	20	RCTM	Platelet activation, signaling and aggregation	VCL|PFN1|ACTN4|THBS1|A1BG|FGB|F2|HSPA5|CALM1|TAGLN2|ECM1|FLNA|CAP1|ACTN1|ALDOA|YWHAZ|PPIA|SEPP1|CFL1|TTN	4.44e-13	655	698|696|688|786|703|751|760|717|728|695|733|790|752|686|774|761|697|690|677|787	HSA-76002
59	37	GO Component	extracellular region part	CPB2|PON1|MPO|AFM|CTSD|PI3|CEACAM8|CHI3L1|THBS1|AZGP1|CAMP|AXL|FGB|F2|PRSS8|DEFA3|SERPINA7|SFN|C8A|HMGN2|HTRA1|CTSS|ECM1|HIST2H2BE|MMP9|DNAJC9|LCN2|PGK1|ALPL|COL15A1|CLIC1|GIG25|ALDOA|HSPA8|CPM|ACTG1|TPT1	2.81e-11	655	699|782|671|783|746|712|773|770|786|691|748|796|751|760|682|719|737|711|739|683|702|740|733|763|762|665|724|709|726|780|745|731|774|715|730|672|801	GO.0044421
60	15	GO Component	myelin sheath	PRDX1|YWHAG|PKM|HSPA5|HSP90AA1|TUBA1B|NME1|MSN|PGAM1|GDI2|LDHB|TKT|GDI1|HSPA8|ACTG1	2.95e-11	655	708|749|767|717|754|741|764|720|757|735|705|775|734|715|672	GO.0043209
64	43	GO Function	identical protein binding	MYH9|PON1|NAMPT|CTSC|GAPDH|ENO1|CAT|ACTN4|THBS1|PRDX1|YWHAE|S100A11|S100P|NPM1|YWHAG|PKM|C16orf89|DEFA3|CADM1|HSP90AA1|CBX3|NME1|SFN|S100A4|HTRA1|FLNA|MMP9|CDA|HNRNPK|ACTN1|ALDOA|YWHAZ|LDHB|LCP1|TKT|PARK7|LDHA|VIM|SOD2|HNRNPC|ACTG1|TTN|MARCKS	4.38e-11	655	771|782|678|750|777|669|769|688|786|708|729|713|799|791|749|767|668|719|716|754|718|764|711|694|702|790|762|666|723|686|774|761|705|772|775|670|706|800|793|727|672|787|795	GO.0042802
66	117	GO Component	cytoplasm	PGLYRP1|VCL|MYH9|NAMPT|MPO|PFN1|CTSC|ARHGDIB|GAPDH|ENO1|CTSD|CAT|PI3|CEACAM8|VASP|ACTN4|CHI3L1|THBS1|COTL1|PRDX1|A1BG|CAPG|YWHAE|ANXA3|IQGAP1|ARHGDIA|PGD|SH3BGRL3|S100A11|S100P|CAMP|NPM1|GLOD4|FGB|YWHAG|TBCA|F2|BASP1|PKM|TALDO1|HSPA5|C16orf89|DEFA3|EEF1G|HSP90AA1|TUBA1B|NME1|SFN|PTMA|CALM1|ITIH2|MSN|COL6A1|HMGN2|ACTA1|TAGLN2|HDGF|TPM3|S100A4|S100A12|HTRA1|CTSS|ECM1|HIST2H2BE|GSTO1|FLNA|PGAM1|AKR1…	5.08e-11	655	684|698|771|678|671|696|750|679|777|669|746|769|712|773|714|688|770|786|681|708|703|785|729|756|704|675|689|744|713|799|748|791|797|751|749|721|760|674|767|687|717|668|719|765|754|741|764|711|776|728|781|720|768|683|766|695|798|685|694|710|702|740|733|763|755|790|757|759|762|700|752|665|724|788|709|780|666|745|723|784|735|753|792|731|778|758|789|686|774|725|761|705|772|794|775|734|673|732|680|701…	GO.0005737
68	33	GO Component	extracellular space	CPB2|PON1|MPO|AFM|CTSD|CEACAM8|CHI3L1|THBS1|AZGP1|CAMP|AXL|FGB|F2|PRSS8|DEFA3|SERPINA7|SFN|C8A|HMGN2|HTRA1|CTSS|HIST2H2BE|MMP9|DNAJC9|LCN2|PGK1|CLIC1|GIG25|ALDOA|HSPA8|CPM|ACTG1|TPT1	6.86e-11	655	699|782|671|783|746|773|770|786|691|748|796|751|760|682|719|737|711|739|683|702|740|763|762|665|724|709|745|731|774|715|730|672|801	GO.0005615
76	21	GO Component	actin cytoskeleton	VCL|MYH9|VASP|ACTN4|CAPG|IQGAP1|ACTA1|TPM3|FLNA|CAP1|HNRNPK|MTPN|ACTN1|ALDOA|LCP1|CFL1|MYL6|HNRNPC|ACTG1|TTN|MARCKS	1.39e-10	655	698|771|714|688|785|704|766|685|790|752|723|778|686|774|772|677|692|727|672|787|795	GO.0015629
80	14	GO Process	platelet degranulation	VCL|ACTN4|THBS1|A1BG|FGB|CALM1|TAGLN2|ECM1|FLNA|GIG25|ACTN1|ALDOA|SEPP1|TTN	1.66e-10	655	698|688|786|703|751|728|695|733|790|731|686|774|690|787	GO.0002576
85	13	GO Process	nicotinamide nucleotide metabolic process	NAMPT|GAPDH|ENO1|PGD|PKM|TALDO1|PGAM1|PGK1|ALDOA|LDHB|TKT|GPI|LDHA	2.83e-10	655	678|777|669|689|767|687|757|709|774|705|775|732|706	GO.0046496
87	22	GO Process	cofactor metabolic process	NAMPT|MPO|GAPDH|ENO1|CAT|PRDX1|PGD|PKM|TALDO1|EEF1G|HSP90AA1|CALM1|GSTO1|PGAM1|AKR1A1|PGK1|ALDOA|LDHB|TKT|GPI|PARK7|LDHA	3.73e-10	655	678|671|777|669|769|708|689|767|687|765|754|728|755|757|759|709|774|705|775|732|670|706	GO.0051186
91	71	GO Component	cytosol	VCL|MYH9|NAMPT|PFN1|ARHGDIB|GAPDH|ENO1|CAT|PI3|VASP|ACTN4|PRDX1|YWHAE|ANXA3|IQGAP1|ARHGDIA|PGD|NPM1|YWHAG|PKM|TALDO1|C16orf89|EEF1G|HSP90AA1|NME1|SFN|PTMA|CALM1|MSN|ACTA1|TAGLN2|TPM3|S100A12|HTRA1|HIST2H2BE|GSTO1|FLNA|PGAM1|AKR1A1|SET|DNAJC9|PGK1|CDA|GLRX|GDI2|MTPN|NME2|MIEN1|ACTN1|ALDOA|YWHAZ|LDHB|LCP1|FKBP1A|TKT|GDI1|UBE2L3|GPI|STMN1|PARK7|HSPA8|CFL1|LDHA|VIM|MYL6|HNRNPC|ACTG1|TTN|TPT1|HIST1H2B…	7.92e-10	655	698|771|678|696|679|777|669|769|712|714|688|708|729|756|704|675|689|791|749|767|687|668|765|754|764|711|776|728|720|766|695|685|710|702|763|755|790|757|759|700|665|709|666|784|735|778|758|789|686|774|761|705|772|794|775|734|673|732|680|670|715|677|706|800|692|727|672|787|801|779|738	GO.0005829
92	65	GO Process	transport	PGLYRP1|VCL|MYH9|MPO|AFM|CTSC|CTSD|CAT|CEACAM8|ACTN4|CHI3L1|THBS1|COTL1|A1BG|YWHAE|ANXA3|IQGAP1|S100A11|AZGP1|S100P|CAMP|NPM1|AXL|FGB|YWHAG|F2|PKM|HSPA5|SERPINA7|HSP90AA1|TUBA1B|NME1|SFN|CALM1|TAGLN2|S100A12|CTSS|ECM1|FLNA|PGAM1|MMP9|CAP1|LCN2|CDA|CLIC1|GDI2|SERPINB1|GIG25|NME2|ACTN1|ALDOA|YWHAZ|FKBP1A|GDI1|GPI|ANP32A|PARK7|PPIA|SEPP1|HSPA8|FCGR3B|ACTG1|TTN|TPT1|ANXA8	8.53e-10	655	684|698|771|671|783|750|746|769|773|688|770|786|681|703|729|756|704|713|691|799|748|791|796|751|749|760|767|717|737|754|741|764|711|728|695|710|740|733|790|757|762|752|724|666|745|735|753|731|758|686|774|761|794|734|732|701|670|697|690|715|743|672|787|801|738	GO.0006810
93	66	GO Process	establishment of localization	PGLYRP1|VCL|MYH9|MPO|AFM|CTSC|CTSD|CAT|CEACAM8|ACTN4|CHI3L1|THBS1|COTL1|A1BG|YWHAE|ANXA3|IQGAP1|S100A11|AZGP1|S100P|CAMP|NPM1|AXL|FGB|YWHAG|F2|PKM|HSPA5|SERPINA7|HIST1H1B|HSP90AA1|TUBA1B|NME1|SFN|CALM1|TAGLN2|S100A12|CTSS|ECM1|FLNA|PGAM1|MMP9|CAP1|LCN2|CDA|CLIC1|GDI2|SERPINB1|GIG25|NME2|ACTN1|ALDOA|YWHAZ|FKBP1A|GDI1|GPI|ANP32A|PARK7|PPIA|SEPP1|HSPA8|FCGR3B|ACTG1|TTN|TPT1|ANXA8	8.96e-10	655	684|698|771|671|783|750|746|769|773|688|770|786|681|703|729|756|704|713|691|799|748|791|796|751|749|760|767|717|737|747|754|741|764|711|728|695|710|740|733|790|757|762|752|724|666|745|735|753|731|758|686|774|761|794|734|732|701|670|697|690|715|743|672|787|801|738	GO.0051234
95	20	RCTM	Signaling by Rho GTPases	MYH9|PFN1|ARHGDIB|YWHAE|IQGAP1|ARHGDIA|YWHAG|TUBA1B|SFN|CALM1|HIST2H2BE|FLNA|GDI2|YWHAZ|HIST2H3A|GDI1|CFL1|MYL6|ACTG1|HIST1H2BM	1.03e-09	655	771|696|679|729|704|675|749|741|711|728|763|790|735|761|693|734|677|692|672|779	HSA-194315
107	72	GO Component	intracellular organelle lumen	PGLYRP1|VCL|NAMPT|MPO|CTSC|CTSD|CAT|ACTN4|CHI3L1|THBS1|COTL1|A1BG|CAPG|SH3BGRL3|S100A11|S100P|CAMP|NPM1|FGB|TBCA|F2|BASP1|PKM|TALDO1|HSPA5|DEFA3|HIST1H1B|HSP90AA1|CBX3|PTMA|CALM1|ITIH2|COL6A1|HDGF|S100A12|CTSS|ECM1|HIST2H2BE|FLNA|PGAM1|MMP9|SET|CAP1|DNAJC9|LCN2|COL15A1|CDA|HNRNPK|GDI2|SERPINB1|GOLM1|GIG25|NME2|ACTN1|ALDOA|YWHAZ|HIST2H3A|TKT|UBE2L3|GPI|ANP32A|PARK7|PPIA|SEPP1|HSPA8|CFL1|VIM|SOD2|H…	1.72e-09	655	684|698|678|671|750|746|769|688|770|786|681|703|785|744|713|799|748|791|751|721|760|674|767|687|717|719|747|754|718|776|728|781|768|798|710|740|733|763|790|757|762|700|752|665|724|780|666|723|735|753|792|731|758|686|774|761|693|775|673|732|701|670|697|690|715|677|800|793|727|787|779|722	GO.0070013
117	10	GO Process	monosaccharide biosynthetic process	GAPDH|ENO1|PGD|TALDO1|PGAM1|AKR1A1|PGK1|ALDOA|TKT|GPI	2.34e-09	655	777|669|689|687|757|759|709|774|775|732	GO.0046364
119	10	GO Process	nucleoside diphosphate phosphorylation	GAPDH|ENO1|PKM|NME1|PGAM1|PGK1|NME2|ALDOA|GPI|LDHA	2.65e-09	655	777|669|767|764|757|709|758|774|732|706	GO.0006165
121	23	RCTM	Hemostasis	VCL|PFN1|CEACAM8|ACTN4|THBS1|A1BG|FGB|F2|HSPA5|TUBA1B|CALM1|TAGLN2|ECM1|FLNA|CAP1|ACTN1|ALDOA|YWHAZ|HIST2H3A|PPIA|SEPP1|CFL1|TTN	3.72e-09	655	698|696|773|688|786|703|751|760|717|741|728|695|733|790|752|686|774|761|693|697|690|677|787	HSA-109582
125	28	GO Function	cytoskeletal protein binding	VCL|MYH9|PFN1|GAPDH|VASP|ACTN4|COTL1|CAPG|AXL|TBCA|HSP90AA1|NME1|CALM1|MSN|ACTA1|TPM3|S100A4|FLNA|CAP1|ACTN1|ALDOA|LCP1|STMN1|CFL1|TTN|TPT1|ANXA8|MARCKS	4.18e-09	655	698|771|696|777|714|688|681|785|796|721|754|764|728|720|766|685|694|790|752|686|774|772|680|677|787|801|738|795	GO.0008092
128	16	GO Process	humoral immune response	PGLYRP1|C8G|GAPDH|PI3|C6|C1RL|CAMP|FGB|F2|DEFA3|C8A|HMGN2|S100A12|HIST2H2BE|LCN2|GPI	5.21e-09	655	684|742|777|712|707|676|748|751|760|719|739|683|710|763|724|732	GO.0006959
138	10	GO Process	NAD metabolic process	NAMPT|GAPDH|ENO1|PKM|PGAM1|PGK1|ALDOA|LDHB|GPI|LDHA	1.04e-08	655	678|777|669|767|757|709|774|705|732|706	GO.0019674
140	16	RCTM	RHO GTPase Effectors	MYH9|PFN1|YWHAE|IQGAP1|YWHAG|TUBA1B|SFN|CALM1|HIST2H2BE|FLNA|YWHAZ|HIST2H3A|CFL1|MYL6|ACTG1|HIST1H2BM	1.06e-08	655	771|696|729|704|749|741|711|728|763|790|761|693|677|692|672|779	HSA-195258
149	19	GO Function	actin binding	VCL|MYH9|PFN1|VASP|ACTN4|COTL1|CAPG|MSN|TPM3|S100A4|FLNA|CAP1|ACTN1|ALDOA|LCP1|CFL1|TTN|ANXA8|MARCKS	2.09e-08	655	698|771|696|714|688|681|785|720|685|694|790|752|686|774|772|677|787|738|795	GO.0003779
151	10	KEGG Pathways	Glycolysis / Gluconeogenesis	GAPDH|ENO1|PKM|PGAM1|AKR1A1|PGK1|ALDOA|LDHB|GPI|LDHA	2.66e-08	655	777|669|767|757|759|709|774|705|732|706	hsa00010
154	73	GO Process	positive regulation of biological process	PGLYRP1|CPB2|MYH9|PON1|NAMPT|C8G|PFN1|CTSC|GAPDH|ENO1|CAT|VASP|ACTN4|CHI3L1|THBS1|C6|YWHAE|ANXA3|C1RL|IQGAP1|ARHGDIA|CAMP|NPM1|AXL|FGB|YWHAG|F2|BASP1|PRSS8|HSPA5|CADM1|HIST1H1B|HSP90AA1|NME1|SFN|CALM1|MSN|C8A|ACTA1|S100A4|S100A12|HTRA1|CTSS|ECM1|GSTO1|FLNA|MMP9|SH3BGRL|CLIC1|HNRNPK|GLRX|MTPN|NME2|MIEN1|ACTN1|HLA-DRA|YWHAZ|LCP1|FKBP1A|GDI1|UBE2L3|GPI|STMN1|PARK7|PPIA|HSPA8|CFL1|LDHA|VIM|SOD2|HNRNP…	3.49e-08	655	684|699|771|782|678|742|696|750|777|669|769|714|688|770|786|707|729|756|676|704|675|748|791|796|751|749|760|674|682|717|716|747|754|764|711|728|720|739|766|694|710|702|740|733|755|790|762|788|745|723|784|778|758|789|686|725|761|772|794|734|673|732|680|670|697|715|677|706|800|793|727|672|787	GO.0048518
155	8	GO Process	glycolytic process	GAPDH|ENO1|PKM|PGAM1|PGK1|ALDOA|GPI|LDHA	7.27e-08	655	777|669|767|757|709|774|732|706	GO.0006096
156	8	GO Process	ATP generation from ADP	GAPDH|ENO1|PKM|PGAM1|PGK1|ALDOA|GPI|LDHA	8.49e-08	655	777|669|767|757|709|774|732|706	GO.0006757
157	9	RCTM	RHO GTPases activate PKNs	MYH9|YWHAE|YWHAG|SFN|HIST2H2BE|YWHAZ|HIST2H3A|MYL6|HIST1H2BM	8.95e-08	655	771|729|749|711|763|761|693|692|779	HSA-5625740
158	10	GO Process	purine ribonucleoside triphosphate biosynthetic process	GAPDH|ENO1|PKM|NME1|PGAM1|PGK1|NME2|ALDOA|GPI|LDHA	9.58e-08	655	777|669|767|764|757|709|758|774|732|706	GO.0009206
159	11	KEGG Pathways	Carbon metabolism	GAPDH|ENO1|CAT|PGD|PKM|TALDO1|PGAM1|PGK1|ALDOA|TKT|GPI	1.14e-07	655	777|669|769|689|767|687|757|709|774|775|732	hsa01200
160	39	GO Component	cytoskeleton	VCL|MYH9|PFN1|CTSC|ARHGDIB|GAPDH|VASP|ACTN4|COTL1|CAPG|YWHAE|IQGAP1|ARHGDIA|NPM1|TBCA|BASP1|CBX3|TUBA1B|NME1|CALM1|MSN|ACTA1|TPM3|S100A12|FLNA|CAP1|HNRNPK|MTPN|ACTN1|ALDOA|LCP1|STMN1|CFL1|VIM|MYL6|HNRNPC|ACTG1|TTN|MARCKS	1.17e-07	655	698|771|696|750|679|777|714|688|681|785|729|704|675|791|721|674|718|741|764|728|720|766|685|710|790|752|723|778|686|774|772|680|677|800|692|727|672|787|795	GO.0005856
161	8	GO Process	pyruvate biosynthetic process	GAPDH|ENO1|PKM|PGAM1|PGK1|ALDOA|GPI|LDHA	1.32e-07	655	777|669|767|757|709|774|732|706	GO.0042866
162	7	GO Process	NADH regeneration	GAPDH|ENO1|PKM|PGAM1|PGK1|ALDOA|GPI	1.36e-07	655	777|669|767|757|709|774|732	GO.0006735
163	7	GO Process	canonical glycolysis	GAPDH|ENO1|PKM|PGAM1|PGK1|ALDOA|GPI	1.36e-07	655	777|669|767|757|709|774|732	GO.0061621
164	7	GO Process	glucose catabolic process to pyruvate	GAPDH|ENO1|PKM|PGAM1|PGK1|ALDOA|GPI	1.36e-07	655	777|669|767|757|709|774|732	GO.0061718
165	9	GO Process	pyruvate metabolic process	GAPDH|ENO1|PKM|PGAM1|PGK1|ALDOA|LDHB|GPI|LDHA	1.57e-07	655	777|669|767|757|709|774|705|732|706	GO.0006090
166	10	KEGG Pathways	Systemic lupus erythematosus	C8G|ACTN4|C6|C8A|HIST2H2BE|ACTN1|HLA-DRA|HIST2H3A|FCGR3B|HIST1H2BM	1.58e-07	655	742|688|707|739|763|686|725|693|743|779	hsa05322
167	9	GO Process	nicotinamide nucleotide biosynthetic process	NAMPT|GAPDH|ENO1|PKM|PGAM1|PGK1|ALDOA|GPI|LDHA	1.85e-07	655	678|777|669|767|757|709|774|732|706	GO.0019359
168	25	GO Process	positive regulation of transport	CPB2|PON1|GAPDH|ACTN4|YWHAE|CAMP|AXL|FGB|YWHAG|F2|PRSS8|CADM1|SFN|CALM1|MSN|CTSS|GSTO1|FLNA|HNRNPK|GLRX|YWHAZ|GPI|PARK7|PPIA|TTN	2.3e-07	655	699|782|777|688|729|748|796|751|749|760|682|716|711|728|720|740|755|790|723|784|761|732|670|697|787	GO.0051050
169	69	GO Process	localization	PGLYRP1|VCL|MYH9|MPO|AFM|CTSC|CTSD|CAT|CEACAM8|ACTN4|CHI3L1|THBS1|COTL1|A1BG|YWHAE|ANXA3|IQGAP1|S100A11|AZGP1|S100P|CAMP|NPM1|AXL|FGB|YWHAG|F2|PKM|HSPA5|SERPINA7|HIST1H1B|HSP90AA1|TUBA1B|NME1|SFN|CALM1|MSN|TAGLN2|S100A12|CTSS|ECM1|FLNA|PGAM1|MMP9|CAP1|LCN2|CDA|CLIC1|GDI2|SERPINB1|GIG25|NME2|ACTN1|ALDOA|YWHAZ|LCP1|FKBP1A|GDI1|GPI|ANP32A|PARK7|PPIA|SEPP1|HSPA8|CFL1|FCGR3B|ACTG1|TTN|TPT1|ANXA8	2.3e-07	655	684|698|771|671|783|750|746|769|773|688|770|786|681|703|729|756|704|713|691|799|748|791|796|751|749|760|767|717|737|747|754|741|764|711|728|720|695|710|740|733|790|757|762|752|724|666|745|735|753|731|758|686|774|761|772|794|734|732|701|670|697|690|715|677|743|672|787|801|738	GO.0051179
170	15	GO Process	coenzyme metabolic process	NAMPT|GAPDH|ENO1|PGD|PKM|TALDO1|GSTO1|PGAM1|AKR1A1|PGK1|ALDOA|LDHB|TKT|GPI|LDHA	2.59e-07	655	678|777|669|689|767|687|755|757|759|709|774|705|775|732|706	GO.0006732
171	44	GO Process	regulation of localization	CPB2|VCL|PON1|PFN1|ARHGDIB|GAPDH|ACTN4|THBS1|YWHAE|ANXA3|IQGAP1|CAMP|AXL|FGB|YWHAG|F2|PRSS8|HSPA5|CADM1|HSP90AA1|SFN|CALM1|MSN|CTSS|ECM1|GSTO1|FLNA|MMP9|CLIC1|HNRNPK|GLRX|MIEN1|ACTN1|YWHAZ|LCP1|FKBP1A|GDI1|GPI|STMN1|PARK7|PPIA|HSPA8|SOD2|TTN	2.76e-07	655	699|698|782|696|679|777|688|786|729|756|704|748|796|751|749|760|682|717|716|754|711|728|720|740|733|755|790|762|745|723|784|789|686|761|772|794|734|732|680|670|697|715|793|787	GO.0032879
172	8	GO Process	NAD biosynthetic process	NAMPT|GAPDH|ENO1|PKM|PGAM1|PGK1|ALDOA|GPI	3.66e-07	655	678|777|669|767|757|709|774|732	GO.0009435
176	11	GO Process	antimicrobial humoral response	PGLYRP1|GAPDH|PI3|CAMP|FGB|F2|DEFA3|HMGN2|S100A12|HIST2H2BE|LCN2	5.2e-07	655	684|777|712|748|751|760|719|683|710|763|724	GO.0019730
177	41	GO Process	regulation of cellular component organization	CPB2|MYH9|PFN1|ARHGDIB|ENO1|VASP|ACTN4|THBS1|CAPG|YWHAE|IQGAP1|ARHGDIA|NPM1|AXL|FGB|YWHAG|F2|HSPA5|HIST1H1B|HSP90AA1|NME1|SFN|MSN|HTRA1|FLNA|MMP9|SET|CDA|HNRNPK|MTPN|MIEN1|ALDOA|YWHAZ|LCP1|GDI1|STMN1|PARK7|HSPA8|CFL1|VIM|HNRNPC	6.02e-07	655	699|771|696|679|669|714|688|786|785|729|704|675|791|796|751|749|760|717|747|754|764|711|720|702|790|762|700|666|723|778|789|774|761|772|734|680|670|715|677|800|727	GO.0051128
178	94	GO Component	intracellular organelle part	PGLYRP1|VCL|MYH9|NAMPT|MPO|CTSC|GAPDH|CTSD|CAT|CEACAM8|ACTN4|CHI3L1|THBS1|COTL1|A1BG|CAPG|YWHAE|ANXA3|IQGAP1|SH3BGRL3|S100A11|S100P|CAMP|NPM1|FGB|TBCA|F2|BASP1|PKM|TALDO1|HSPA5|DEFA3|HIST1H1B|HSP90AA1|CBX3|TUBA1B|NME1|PTMA|CALM1|ITIH2|COL6A1|HMGN2|ACTA1|HDGF|TPM3|S100A12|CTSS|ECM1|HIST2H2BE|FLNA|PGAM1|MMP9|SET|CAP1|DNAJC9|LCN2|COL15A1|CDA|CLIC1|HNRNPK|GDI2|SERPINB1|GOLM1|GIG25|MTPN|NME2|ACTN1|ALD…	6.6e-07	655	684|698|771|678|671|750|777|746|769|773|688|770|786|681|703|785|729|756|704|744|713|799|748|791|751|721|760|674|767|687|717|719|747|754|718|741|764|776|728|781|768|683|766|798|685|710|740|733|763|790|757|762|700|752|665|724|780|666|745|723|735|753|792|731|778|758|686|774|725|761|772|794|693|775|673|732|680|701|670|697|690|715|677|743|800|793|692|727|672|787|779|738|795|722	GO.0044446
179	11	GO Process	nucleobase-containing small molecule biosynthetic process	GAPDH|ENO1|PKM|NME1|PGAM1|PGK1|CDA|NME2|ALDOA|GPI|LDHA	7.39e-07	655	777|669|767|764|757|709|666|758|774|732|706	GO.0034404
180	18	GO Process	response to inorganic substance	PON1|MPO|CAT|THBS1|PRDX1|IQGAP1|AXL|FGB|HSPA5|CALM1|ACTA1|MMP9|GDI1|PARK7|LDHA|SOD2|ACTG1|TTN	7.4e-07	655	782|671|769|786|708|704|796|751|717|728|766|762|734|670|706|793|672|787	GO.0010035
181	61	GO Process	negative regulation of cellular process	PGLYRP1|CPB2|VCL|MYH9|MPO|PFN1|ARHGDIB|GAPDH|ENO1|CAT|PI3|ACTN4|THBS1|CAPG|YWHAE|IQGAP1|ARHGDIA|S100A11|AZGP1|NPM1|AXL|FGB|YWHAG|F2|BASP1|HSPA5|SERPINA7|HIST1H1B|CBX3|NME1|SFN|CALM1|ITIH2|HDGF|HTRA1|ECM1|GSTO1|FLNA|MMP9|SET|CDA|HNRNPK|SERPINB1|GIG25|NME2|MIEN1|ACTN1|YWHAZ|FKBP1A|HIST2H3A|GDI1|STMN1|PARK7|HSPA8|CFL1|VIM|SOD2|HNRNPC|TPT1|ANXA8|HIST1H4A	7.82e-07	655	684|699|698|771|671|696|679|777|669|769|712|688|786|785|729|704|675|713|691|791|796|751|749|760|674|717|737|747|718|764|711|728|781|798|702|733|755|790|762|700|666|723|753|731|758|789|686|761|794|693|734|680|670|715|677|800|793|727|801|738|722	GO.0048523
182	16	GO Process	supramolecular fiber organization	VASP|ACTN4|ACTA1|TPM3|FLNA|CAP1|ACTN1|ALDOA|LCP1|FKBP1A|STMN1|CFL1|VIM|ACTG1|TTN|MARCKS	8.21e-07	655	714|688|766|685|790|752|686|774|772|794|680|677|800|672|787|795	GO.0097435
183	8	GO Process	monosaccharide catabolic process	GAPDH|ENO1|PKM|PGAM1|AKR1A1|PGK1|ALDOA|GPI	8.83e-07	655	777|669|767|757|759|709|774|732	GO.0046365
185	12	GO Component	myofibril	VCL|ENO1|ACTN4|CALM1|ACTA1|TPM3|FLNA|ACTN1|ALDOA|FKBP1A|ACTG1|TTN	1.08e-06	655	698|669|688|728|766|685|790|686|774|794|672|787	GO.0030016
186	95	GO Component	organelle part	PGLYRP1|VCL|MYH9|NAMPT|MPO|CTSC|GAPDH|ENO1|CTSD|CAT|CEACAM8|ACTN4|CHI3L1|THBS1|COTL1|A1BG|CAPG|YWHAE|ANXA3|IQGAP1|SH3BGRL3|S100A11|S100P|CAMP|NPM1|FGB|TBCA|F2|BASP1|PKM|TALDO1|HSPA5|DEFA3|HIST1H1B|HSP90AA1|CBX3|TUBA1B|NME1|PTMA|CALM1|ITIH2|COL6A1|HMGN2|ACTA1|HDGF|TPM3|S100A12|CTSS|ECM1|HIST2H2BE|FLNA|PGAM1|MMP9|SET|CAP1|DNAJC9|LCN2|COL15A1|CDA|CLIC1|HNRNPK|GDI2|SERPINB1|GOLM1|GIG25|MTPN|NME2|ACTN…	1.08e-06	655	684|698|771|678|671|750|777|669|746|769|773|688|770|786|681|703|785|729|756|704|744|713|799|748|791|751|721|760|674|767|687|717|719|747|754|718|741|764|776|728|781|768|683|766|798|685|710|740|733|763|790|757|762|700|752|665|724|780|666|745|723|735|753|792|731|778|758|686|774|725|761|772|794|693|775|673|732|680|701|670|697|690|715|677|743|800|793|692|727|672|787|779|738|795|722	GO.0044422
187	114	GO Function	binding	PGLYRP1|CPB2|VCL|MYH9|PON1|NAMPT|C8G|MPO|PFN1|AFM|CTSC|ARHGDIB|GAPDH|ENO1|CAT|CEACAM8|VASP|ACTN4|CHI3L1|THBS1|COTL1|PRDX1|CAPG|YWHAE|ANXA3|IQGAP1|S100A11|S100P|NPM1|AXL|FGB|YWHAG|TBCA|F2|CALML3|BASP1|PKM|TALDO1|HSPA5|C16orf89|DEFA3|CADM1|HIST1H1B|EEF1G|HSP90AA1|CBX3|TUBA1B|NME1|SFN|PTMA|CALM1|MSN|C8A|COL6A1|HMGN2|ACTA1|HDGF|TPM3|S100A4|S100A12|HTRA1|CTSS|ECM1|HIST2H2BE|FLNA|PGAM1|MMP9|SET|CAP1|DN…	1.11e-06	655	684|699|698|771|782|678|742|671|696|783|750|679|777|669|769|773|714|688|770|786|681|708|785|729|756|704|713|799|791|796|751|749|721|760|667|674|767|687|717|668|719|716|747|765|754|718|741|764|711|776|728|720|739|768|683|766|798|685|694|710|702|740|733|763|790|757|762|700|752|665|724|788|709|726|666|723|784|735|731|778|758|686|774|725|761|705|772|794|693|775|734|673|732|680|701|670|697|690|715|677…	GO.0005488
188	12	GO Process	monosaccharide metabolic process	GAPDH|ENO1|PGD|PKM|TALDO1|GSTO1|PGAM1|AKR1A1|PGK1|ALDOA|TKT|GPI	1.12e-06	655	777|669|689|767|687|755|757|759|709|774|775|732	GO.0005996
189	7	RCTM	Gene and protein expression by JAK-STAT signaling after Interleukin-12 stimulation	TALDO1|MSN|GSTO1|LCP1|PPIA|CFL1|SOD2	1.17e-06	655	687|720|755|772|697|677|793	HSA-8950505
190	12	GO Process	actin filament organization	VASP|ACTN4|ACTA1|TPM3|FLNA|CAP1|ACTN1|ALDOA|LCP1|CFL1|TTN|MARCKS	1.23e-06	655	714|688|766|685|790|752|686|774|772|677|787|795	GO.0007015
191	15	GO Process	negative regulation of proteolysis	CPB2|GAPDH|PI3|THBS1|YWHAE|F2|SERPINA7|SFN|ITIH2|ECM1|MMP9|SERPINB1|GIG25|PARK7|ANXA8	1.51e-06	655	699|777|712|786|729|760|737|711|781|733|762|753|731|670|738	GO.0045861
192	13	GO Process	negative regulation of peptidase activity	GAPDH|PI3|THBS1|YWHAE|SERPINA7|SFN|ITIH2|ECM1|MMP9|SERPINB1|GIG25|PARK7|ANXA8	1.62e-06	655	777|712|786|729|737|711|781|733|762|753|731|670|738	GO.0010466
193	25	GO Function	protein-containing complex binding	MYH9|C8G|ACTN4|THBS1|CAPG|IQGAP1|NPM1|HSPA5|NME1|C8A|HMGN2|TPM3|CTSS|FLNA|MMP9|ACTN1|LCP1|FKBP1A|HIST2H3A|CFL1|FCGR3B|VIM|TTN|ANXA8|MARCKS	1.66e-06	655	771|742|688|786|785|704|791|717|764|739|683|685|740|790|762|686|772|794|693|677|743|800|787|738|795	GO.0044877
194	45	GO Process	response to organic substance	CPB2|PON1|NAMPT|MPO|CTSC|GAPDH|CAT|CHI3L1|THBS1|ANXA3|IQGAP1|S100P|NPM1|AXL|FGB|YWHAG|PKM|TALDO1|HSPA5|DEFA3|HSP90AA1|TUBA1B|NME1|MSN|COL6A1|ACTA1|HDGF|CTSS|GSTO1|MMP9|LCN2|ALPL|HLA-DRA|YWHAZ|LCP1|HIST2H3A|UBE2L3|PARK7|PPIA|HSPA8|CFL1|LDHA|VIM|SOD2|ACTG1	1.81e-06	655	699|782|678|671|750|777|769|770|786|756|704|799|791|796|751|749|767|687|717|719|754|741|764|720|768|766|798|740|755|762|724|726|725|761|772|693|673|670|697|715|677|706|800|793|672	GO.0010033
195	11	GO Function	actin filament binding	MYH9|ACTN4|CAPG|TPM3|FLNA|ACTN1|LCP1|CFL1|TTN|ANXA8|MARCKS	2e-06	655	771|688|785|685|790|686|772|677|787|738|795	GO.0051015
196	8	RCTM	Translocation of SLC2A4 (GLUT4) to the plasma membrane	MYH9|YWHAE|YWHAG|TUBA1B|SFN|CALM1|YWHAZ|ACTG1	2.72e-06	655	771|729|749|741|711|728|761|672	HSA-1445148
197	127	GO Process	cellular process	PGLYRP1|CPB2|VCL|MYH9|PON1|NAMPT|C8G|MPO|PFN1|CTSC|GAPDH|ENO1|CTSD|CAT|PI3|CEACAM8|VASP|ACTN4|CHI3L1|THBS1|COTL1|PRDX1|A1BG|C6|CAPG|YWHAE|ANXA3|IQGAP1|ARHGDIA|PGD|SH3BGRL3|S100A11|AZGP1|S100P|CAMP|NPM1|AXL|FGB|YWHAG|TBCA|F2|SUMO4|BASP1|PRSS8|PKM|TALDO1|HSPA5|DEFA3|CADM1|HIST1H1B|EEF1G|HSP90AA1|CBX3|TUBA1B|NME1|SFN|PTMA|CALM1|ITIH2|MSN|C8A|COL6A1|ACTA1|TAGLN2|HDGF|TPM3|S100A4|S100A12|HTRA1|CTSS|EC…	2.74e-06	655	684|699|698|771|782|678|742|671|696|750|777|669|746|769|712|773|714|688|770|786|681|708|703|707|785|729|756|704|675|689|744|713|691|799|748|791|796|751|749|721|760|736|674|682|767|687|717|719|716|747|765|754|718|741|764|711|776|728|781|720|739|768|766|695|798|685|694|710|702|740|733|763|755|790|757|759|762|700|752|724|709|726|780|666|745|723|784|735|753|792|731|778|758|789|686|774|725|761|705|772…	GO.0009987
198	21	GO Process	regulation of proteolysis	CPB2|MYH9|C8G|CTSC|GAPDH|ENO1|PI3|THBS1|C6|YWHAE|F2|SERPINA7|SFN|ITIH2|C8A|ECM1|MMP9|SERPINB1|GIG25|PARK7|ANXA8	2.74e-06	655	699|771|742|750|777|669|712|786|707|729|760|737|711|781|739|733|762|753|731|670|738	GO.0030162
199	123	GO Component	intracellular part	PGLYRP1|VCL|MYH9|PON1|NAMPT|MPO|PFN1|CTSC|ARHGDIB|GAPDH|ENO1|CTSD|CAT|PI3|CEACAM8|VASP|ACTN4|CHI3L1|THBS1|COTL1|PRDX1|A1BG|CAPG|YWHAE|ANXA3|IQGAP1|ARHGDIA|PGD|SH3BGRL3|S100A11|S100P|CAMP|NPM1|GLOD4|FGB|YWHAG|TBCA|F2|SUMO4|BASP1|PKM|TALDO1|HSPA5|C16orf89|DEFA3|HIST1H1B|EEF1G|HSP90AA1|CBX3|TUBA1B|NME1|SFN|PTMA|CALM1|ITIH2|MSN|COL6A1|HMGN2|ACTA1|TAGLN2|HDGF|TPM3|S100A4|S100A12|HTRA1|CTSS|ECM1|HIST2H…	3.01e-06	655	684|698|771|782|678|671|696|750|679|777|669|746|769|712|773|714|688|770|786|681|708|703|785|729|756|704|675|689|744|713|799|748|791|797|751|749|721|760|736|674|767|687|717|668|719|747|765|754|718|741|764|711|776|728|781|720|768|683|766|695|798|685|694|710|702|740|733|763|755|790|757|759|762|700|752|665|724|788|709|780|666|745|723|784|735|753|792|731|778|758|789|686|774|725|761|705|772|794|693|775…	GO.0044424
200	7	GO Component	tertiary granule lumen	PGLYRP1|CTSD|CAMP|CTSS|MMP9|CDA|ALDOA	3.39e-06	655	684|746|748|740|762|666|774	GO.1904724
201	7	GO Process	interleukin-12-mediated signaling pathway	TALDO1|MSN|GSTO1|LCP1|PPIA|CFL1|SOD2	3.42e-06	655	687|720|755|772|697|677|793	GO.0035722
202	9	GO Process	carbohydrate catabolic process	GAPDH|ENO1|PKM|PGAM1|AKR1A1|PGK1|ALDOA|GPI|LDHA	3.47e-06	655	777|669|767|757|759|709|774|732|706	GO.0016052
203	17	GO Process	actin filament-based process	MYH9|PFN1|VASP|ACTN4|ACTA1|TPM3|FLNA|CAP1|ACTN1|ALDOA|LCP1|CFL1|VIM|MYL6|ACTG1|TTN|MARCKS	3.52e-06	655	771|696|714|688|766|685|790|752|686|774|772|677|800|692|672|787|795	GO.0030029
204	8	KEGG Pathways	Biosynthesis of amino acids	GAPDH|ENO1|PKM|TALDO1|PGAM1|PGK1|ALDOA|TKT	3.53e-06	655	777|669|767|687|757|709|774|775	hsa01230
205	8	GO Process	ATP biosynthetic process	GAPDH|ENO1|PKM|PGAM1|PGK1|ALDOA|GPI|LDHA	3.99e-06	655	777|669|767|757|709|774|732|706	GO.0006754
206	16	GO Process	negative regulation of hydrolase activity	GAPDH|PI3|THBS1|YWHAE|IQGAP1|SERPINA7|SFN|ITIH2|ECM1|MMP9|SET|SERPINB1|GIG25|FKBP1A|PARK7|ANXA8	3.99e-06	655	777|712|786|729|704|737|711|781|733|762|700|753|731|794|670|738	GO.0051346
207	49	GO Process	regulation of molecular function	PON1|NAMPT|PFN1|CTSC|ARHGDIB|GAPDH|CAT|PI3|ACTN4|CHI3L1|THBS1|YWHAE|ANXA3|IQGAP1|ARHGDIA|NPM1|YWHAG|F2|PRSS8|HSPA5|SERPINA7|HSP90AA1|NME1|SFN|CALM1|ITIH2|HDGF|S100A12|CTSS|ECM1|GSTO1|FLNA|MMP9|SET|CAP1|DNAJC9|GLRX|GDI2|SERPINB1|GIG25|MTPN|FKBP1A|GDI1|UBE2L3|GPI|STMN1|PARK7|TTN|ANXA8	3.99e-06	655	782|678|696|750|679|777|769|712|688|770|786|729|756|704|675|791|749|760|682|717|737|754|764|711|728|781|798|710|740|733|755|790|762|700|752|665|784|735|753|731|778|794|734|673|732|680|670|787|738	GO.0065009
208	7	GO Component	actin filament bundle	MYH9|ACTN4|ACTA1|TPM3|ACTN1|LCP1|MARCKS	4.09e-06	655	771|688|766|685|686|772|795	GO.0032432
209	133	GO Component	cell	PGLYRP1|CPB2|VCL|MYH9|PON1|NAMPT|C8G|MPO|PFN1|CTSC|ARHGDIB|GAPDH|ENO1|CTSD|CAT|PI3|CEACAM8|VASP|ACTN4|CHI3L1|THBS1|COTL1|PRDX1|A1BG|C6|CAPG|YWHAE|ANXA3|IQGAP1|ARHGDIA|PGD|SH3BGRL3|S100A11|AZGP1|S100P|CAMP|NPM1|AXL|GLOD4|FGB|YWHAG|TBCA|F2|SUMO4|BASP1|PRSS8|PKM|TALDO1|HSPA5|C16orf89|DEFA3|CADM1|HIST1H1B|EEF1G|HSP90AA1|CBX3|TUBA1B|NME1|SFN|PTMA|CALM1|ITIH2|MSN|C8A|COL6A1|HMGN2|ACTA1|TAGLN2|HDGF|TPM3…	4.13e-06	655	684|699|698|771|782|678|742|671|696|750|679|777|669|746|769|712|773|714|688|770|786|681|708|703|707|785|729|756|704|675|689|744|713|691|799|748|791|796|797|751|749|721|760|736|674|682|767|687|717|668|719|716|747|765|754|718|741|764|711|776|728|781|720|739|768|683|766|695|798|685|694|710|702|740|733|763|755|790|757|759|762|700|752|665|724|788|709|726|780|666|745|723|784|735|753|792|731|778|758|789…	GO.0005623
210	57	GO Component	endomembrane system	PGLYRP1|VCL|MPO|CTSC|GAPDH|CTSD|CAT|CEACAM8|ACTN4|CHI3L1|THBS1|COTL1|A1BG|ANXA3|IQGAP1|S100A11|S100P|CAMP|FGB|F2|PKM|HSPA5|DEFA3|HSP90AA1|CBX3|ITIH2|COL6A1|S100A12|CTSS|ECM1|PGAM1|MMP9|SET|CAP1|LCN2|COL15A1|CDA|CLIC1|GDI2|SERPINB1|GOLM1|GIG25|NME2|ACTN1|ALDOA|HLA-DRA|FKBP1A|GDI1|GPI|ANP32A|PARK7|PPIA|SEPP1|HSPA8|FCGR3B|TPT1|ANXA8	4.31e-06	655	684|698|671|750|777|746|769|773|688|770|786|681|703|756|704|713|799|748|751|760|767|717|719|754|718|781|768|710|740|733|757|762|700|752|724|780|666|745|735|753|792|731|758|686|774|725|794|734|732|701|670|697|690|715|743|801|738	GO.0012505
211	124	GO Component	intracellular	PGLYRP1|VCL|MYH9|PON1|NAMPT|MPO|PFN1|CTSC|ARHGDIB|GAPDH|ENO1|CTSD|CAT|PI3|CEACAM8|VASP|ACTN4|CHI3L1|THBS1|COTL1|PRDX1|A1BG|CAPG|YWHAE|ANXA3|IQGAP1|ARHGDIA|PGD|SH3BGRL3|S100A11|S100P|CAMP|NPM1|AXL|GLOD4|FGB|YWHAG|TBCA|F2|SUMO4|BASP1|PKM|TALDO1|HSPA5|C16orf89|DEFA3|HIST1H1B|EEF1G|HSP90AA1|CBX3|TUBA1B|NME1|SFN|PTMA|CALM1|ITIH2|MSN|COL6A1|HMGN2|ACTA1|TAGLN2|HDGF|TPM3|S100A4|S100A12|HTRA1|CTSS|ECM1|HI…	4.56e-06	655	684|698|771|782|678|671|696|750|679|777|669|746|769|712|773|714|688|770|786|681|708|703|785|729|756|704|675|689|744|713|799|748|791|796|797|751|749|721|760|736|674|767|687|717|668|719|747|765|754|718|741|764|711|776|728|781|720|768|683|766|695|798|685|694|710|702|740|733|763|755|790|757|759|762|700|752|665|724|788|709|780|666|745|723|784|735|753|792|731|778|758|789|686|774|725|761|705|772|794|693…	GO.0005622
212	38	GO Process	cellular response to organic substance	CPB2|GAPDH|CAT|CHI3L1|THBS1|IQGAP1|NPM1|AXL|FGB|YWHAG|PKM|TALDO1|HSPA5|DEFA3|HSP90AA1|TUBA1B|NME1|MSN|COL6A1|ACTA1|HDGF|CTSS|GSTO1|MMP9|LCN2|ALPL|HLA-DRA|YWHAZ|LCP1|HIST2H3A|UBE2L3|PARK7|PPIA|HSPA8|CFL1|VIM|SOD2|ACTG1	4.67e-06	655	699|777|769|770|786|704|791|796|751|749|767|687|717|719|754|741|764|720|768|766|798|740|755|762|724|726|725|761|772|693|673|670|697|715|677|800|793|672	GO.0071310
213	63	GO Process	negative regulation of biological process	PGLYRP1|CPB2|VCL|MYH9|MPO|PFN1|ARHGDIB|GAPDH|ENO1|CAT|PI3|ACTN4|THBS1|CAPG|YWHAE|IQGAP1|ARHGDIA|S100A11|AZGP1|CAMP|NPM1|AXL|FGB|YWHAG|F2|BASP1|HSPA5|SERPINA7|HIST1H1B|CBX3|NME1|SFN|CALM1|ITIH2|HDGF|HTRA1|ECM1|GSTO1|FLNA|MMP9|SET|PGK1|CDA|HNRNPK|SERPINB1|GIG25|NME2|MIEN1|ACTN1|YWHAZ|FKBP1A|HIST2H3A|GDI1|STMN1|PARK7|HSPA8|CFL1|VIM|SOD2|HNRNPC|TPT1|ANXA8|HIST1H4A	5.02e-06	655	684|699|698|771|671|696|679|777|669|769|712|688|786|785|729|704|675|713|691|748|791|796|751|749|760|674|717|737|747|718|764|711|728|781|798|702|733|755|790|762|700|709|666|723|753|731|758|789|686|761|794|693|734|680|670|715|677|800|793|727|801|738|722	GO.0048519
214	107	GO Process	regulation of biological process	PGLYRP1|CPB2|VCL|MYH9|PON1|NAMPT|C8G|MPO|PFN1|CTSC|ARHGDIB|GAPDH|ENO1|CAT|PI3|VASP|ACTN4|CHI3L1|THBS1|PRDX1|C6|CAPG|YWHAE|ANXA3|C1RL|IQGAP1|ARHGDIA|SH3BGRL3|S100A11|AZGP1|CAMP|NPM1|AXL|FGB|YWHAG|F2|BASP1|PRSS8|TALDO1|HSPA5|DEFA3|SERPINA7|CADM1|HIST1H1B|HSP90AA1|CBX3|NME1|SFN|CALM1|ITIH2|MSN|C8A|ACTA1|HDGF|S100A4|S100A12|HTRA1|CTSS|ECM1|GSTO1|FLNA|PGAM1|MMP9|SET|CAP1|LCN2|SH3BGRL|PGK1|COL15A1|CDA|…	5.32e-06	655	684|699|698|771|782|678|742|671|696|750|679|777|669|769|712|714|688|770|786|708|707|785|729|756|676|704|675|744|713|691|748|791|796|751|749|760|674|682|687|717|719|737|716|747|754|718|764|711|728|781|720|739|766|798|694|710|702|740|733|755|790|757|762|700|752|724|788|709|780|666|745|723|784|735|753|792|731|778|758|789|686|774|725|761|772|794|693|775|734|673|732|680|701|670|697|690|715|677|706|800…	GO.0050789
215	34	GO Process	response to external stimulus	PGLYRP1|PON1|MPO|GAPDH|ENO1|CAT|PI3|VASP|CHI3L1|THBS1|COTL1|ANXA3|CAMP|AXL|FGB|F2|PKM|HSPA5|DEFA3|EEF1G|HMGN2|ACTA1|S100A12|HIST2H2BE|LCN2|ALPL|MTPN|STMN1|HSPA8|CFL1|LDHA|ACTG1|TTN|TPT1	5.43e-06	655	684|782|671|777|669|769|712|714|770|786|681|756|748|796|751|760|767|717|719|765|683|766|710|763|724|726|778|680|715|677|706|672|787|801	GO.0009605
216	30	GO Process	regulation of apoptotic process	MPO|CTSC|GAPDH|ENO1|CAT|ACTN4|THBS1|YWHAE|ARHGDIA|NPM1|AXL|FGB|YWHAG|HSPA5|NME1|SFN|FLNA|MMP9|SET|HNRNPK|NME2|MIEN1|ACTN1|YWHAZ|ANP32A|PARK7|CFL1|LDHA|SOD2|TPT1	5.54e-06	655	671|750|777|669|769|688|786|729|675|791|796|751|749|717|764|711|790|762|700|723|758|789|686|761|701|670|677|706|793|801	GO.0042981
217	11	GO Component	contractile fiber part	VCL|ENO1|ACTN4|CALM1|ACTA1|TPM3|FLNA|ACTN1|ALDOA|FKBP1A|TTN	5.56e-06	655	698|669|688|728|766|685|790|686|774|794|787	GO.0044449
218	48	GO Process	response to stress	PGLYRP1|CPB2|C8G|MPO|GAPDH|CAT|ACTN4|CHI3L1|THBS1|COTL1|PRDX1|C6|YWHAE|ANXA3|C1RL|CAMP|NPM1|AXL|FGB|F2|PKM|HSPA5|DEFA3|HSP90AA1|SFN|C8A|HDGF|S100A12|ECM1|HIST2H2BE|FLNA|MMP9|LCN2|PGK1|GIG25|MTPN|HLA-DRA|YWHAZ|HIST2H3A|PARK7|SEPP1|HSPA8|LDHA|VIM|SOD2|ACTG1|ANXA8|HIST1H4A	5.83e-06	655	684|699|742|671|777|769|688|770|786|681|708|707|729|756|676|748|791|796|751|760|767|717|719|754|711|739|798|710|733|763|790|762|724|709|731|778|725|761|693|670|690|715|706|800|793|672|738|722	GO.0006950
219	22	GO Process	negative regulation of apoptotic process	MPO|ENO1|CAT|THBS1|YWHAE|ARHGDIA|NPM1|AXL|FGB|HSPA5|SFN|FLNA|MMP9|SET|HNRNPK|NME2|MIEN1|YWHAZ|PARK7|CFL1|SOD2|TPT1	5.83e-06	655	671|669|769|786|729|675|791|796|751|717|711|790|762|700|723|758|789|761|670|677|793|801	GO.0043066
220	12	GO Process	negative regulation of endopeptidase activity	GAPDH|PI3|THBS1|YWHAE|SERPINA7|SFN|ITIH2|MMP9|SERPINB1|GIG25|PARK7|ANXA8	6.77e-06	655	777|712|786|729|737|711|781|762|753|731|670|738	GO.0010951
221	22	GO Process	response to biotic stimulus	PGLYRP1|MPO|GAPDH|ENO1|PI3|COTL1|ANXA3|CAMP|AXL|FGB|F2|HSPA5|DEFA3|EEF1G|HMGN2|S100A12|HIST2H2BE|LCN2|ALPL|STMN1|CFL1|TPT1	6.79e-06	655	684|671|777|669|712|681|756|748|796|751|760|717|719|765|683|710|763|724|726|680|677|801	GO.0009607
222	10	GO Component	vacuolar lumen	MPO|CTSC|CTSD|DEFA3|HSP90AA1|CTSS|CAP1|GDI2|GIG25|HSPA8	6.86e-06	655	671|750|746|719|754|740|752|735|731|715	GO.0005775
223	42	GO Process	cellular response to chemical stimulus	CPB2|MPO|GAPDH|CAT|CHI3L1|THBS1|PRDX1|IQGAP1|NPM1|AXL|FGB|YWHAG|PKM|TALDO1|HSPA5|DEFA3|HSP90AA1|TUBA1B|NME1|MSN|COL6A1|ACTA1|HDGF|S100A12|CTSS|GSTO1|MMP9|LCN2|PGK1|ALPL|HLA-DRA|YWHAZ|LCP1|HIST2H3A|UBE2L3|PARK7|PPIA|HSPA8|CFL1|VIM|SOD2|ACTG1	7.6e-06	655	699|671|777|769|770|786|708|704|791|796|751|749|767|687|717|719|754|741|764|720|768|766|798|710|740|755|762|724|709|726|725|761|772|693|673|670|697|715|677|800|793|672	GO.0070887
224	19	GO Process	nucleobase-containing small molecule metabolic process	NAMPT|GAPDH|ENO1|PGD|PKM|TALDO1|NME1|PGAM1|PGK1|CDA|GLRX|NME2|ALDOA|LDHB|TKT|GPI|PARK7|HSPA8|LDHA	7.72e-06	655	678|777|669|689|767|687|764|757|709|666|784|758|774|705|775|732|670|715|706	GO.0055086
225	23	GO Process	cellular response to cytokine stimulus	GAPDH|CHI3L1|THBS1|AXL|FGB|TALDO1|HSPA5|HSP90AA1|TUBA1B|MSN|GSTO1|MMP9|LCN2|HLA-DRA|YWHAZ|LCP1|HIST2H3A|PPIA|HSPA8|CFL1|VIM|SOD2|ACTG1	7.72e-06	655	777|770|786|796|751|687|717|754|741|720|755|762|724|725|761|772|693|697|715|677|800|793|672	GO.0071345
226	25	GO Process	negative regulation of molecular function	GAPDH|CAT|PI3|THBS1|YWHAE|ANXA3|IQGAP1|NPM1|YWHAG|HSPA5|SERPINA7|SFN|CALM1|ITIH2|ECM1|GSTO1|FLNA|MMP9|SET|SERPINB1|GIG25|FKBP1A|STMN1|PARK7|ANXA8	8.78e-06	655	777|769|712|786|729|756|704|791|749|717|737|711|728|781|733|755|790|762|700|753|731|794|680|670|738	GO.0044092
227	20	GO Function	protein domain specific binding	MYH9|GAPDH|VASP|CAPG|YWHAE|IQGAP1|YWHAG|BASP1|HSPA5|CADM1|HSP90AA1|CBX3|SFN|CALM1|SH3BGRL|HNRNPK|YWHAZ|HSPA8|VIM|HIST1H4A	9.34e-06	655	771|777|714|785|729|704|749|674|717|716|754|718|711|728|788|723|761|715|800|722	GO.0019904
228	9	GO Process	cell killing	PGLYRP1|CTSC|GAPDH|PRDX1|CAMP|F2|DEFA3|HMGN2|S100A12	9.78e-06	655	684|750|777|708|748|760|719|683|710	GO.0001906
229	32	GO Process	regulation of transport	CPB2|PON1|GAPDH|ACTN4|THBS1|YWHAE|CAMP|AXL|FGB|YWHAG|F2|PRSS8|CADM1|SFN|CALM1|MSN|CTSS|GSTO1|FLNA|MMP9|CLIC1|HNRNPK|GLRX|YWHAZ|LCP1|FKBP1A|GDI1|GPI|PARK7|PPIA|HSPA8|TTN	9.97e-06	655	699|782|777|688|786|729|748|796|751|749|760|682|716|711|728|720|740|755|790|762|745|723|784|761|772|794|734|732|670|697|715|787	GO.0051049
230	25	GO Process	positive regulation of cellular component organization	CPB2|PFN1|VASP|ACTN4|YWHAE|IQGAP1|ARHGDIA|AXL|FGB|YWHAG|HSPA5|HIST1H1B|HSP90AA1|NME1|SFN|MSN|FLNA|MMP9|HNRNPK|MIEN1|YWHAZ|LCP1|GDI1|PARK7|CFL1	9.97e-06	655	699|696|714|688|729|704|675|796|751|749|717|747|754|764|711|720|790|762|723|789|761|772|734|670|677	GO.0051130
231	15	GO Process	actin cytoskeleton organization	MYH9|PFN1|VASP|ACTN4|ACTA1|TPM3|FLNA|CAP1|ACTN1|ALDOA|LCP1|CFL1|ACTG1|TTN|MARCKS	1.01e-05	655	771|696|714|688|766|685|790|752|686|774|772|677|672|787|795	GO.0030036
232	7	GO Component	platelet alpha granule lumen	ACTN4|THBS1|A1BG|FGB|GIG25|ACTN1|ALDOA	1.02e-05	655	688|786|703|751|731|686|774	GO.0031093
233	6	RCTM	Gluconeogenesis	GAPDH|ENO1|PGAM1|PGK1|ALDOA|GPI	1.02e-05	655	777|669|757|709|774|732	HSA-70263
234	37	GO Process	multi-organism process	PGLYRP1|NAMPT|MPO|GAPDH|ENO1|PI3|COTL1|YWHAE|ANXA3|CAMP|NPM1|AXL|FGB|F2|DEFA3|CADM1|EEF1G|CALM1|HMGN2|S100A12|HIST2H2BE|MMP9|SET|DNAJC9|LCN2|ALPL|HNRNPK|ALDOA|HLA-DRA|STMN1|PARK7|PPIA|SEPP1|HSPA8|CFL1|VIM|TPT1	1.19e-05	655	684|678|671|777|669|712|681|729|756|748|791|796|751|760|719|716|765|728|683|710|763|762|700|665|724|726|723|774|725|680|670|697|690|715|677|800|801	GO.0051704
235	10	GO Process	coenzyme biosynthetic process	NAMPT|GAPDH|ENO1|PKM|PGAM1|AKR1A1|PGK1|ALDOA|GPI|LDHA	1.26e-05	655	678|777|669|767|757|759|709|774|732|706	GO.0009108
236	21	GO Process	response to other organism	PGLYRP1|MPO|GAPDH|ENO1|PI3|COTL1|ANXA3|CAMP|AXL|FGB|F2|DEFA3|EEF1G|HMGN2|S100A12|HIST2H2BE|LCN2|ALPL|STMN1|CFL1|TPT1	1.31e-05	655	684|671|777|669|712|681|756|748|796|751|760|719|765|683|710|763|724|726|680|677|801	GO.0051707
237	8	GO Component	melanosome	CTSD|PRDX1|CAPG|YWHAE|HSPA5|HSP90AA1|YWHAZ|HSPA8	1.36e-05	655	746|708|785|729|717|754|761|715	GO.0042470
238	26	GO Process	defense response	PGLYRP1|C8G|MPO|GAPDH|CHI3L1|THBS1|COTL1|PRDX1|C6|ANXA3|C1RL|CAMP|AXL|FGB|F2|DEFA3|C8A|S100A12|ECM1|HIST2H2BE|LCN2|GIG25|HLA-DRA|PARK7|VIM|ACTG1	1.36e-05	655	684|742|671|777|770|786|681|708|707|756|676|748|796|751|760|719|739|710|733|763|724|731|725|670|800|672	GO.0006952
239	132	GO Component	cell part	PGLYRP1|VCL|MYH9|PON1|NAMPT|C8G|MPO|PFN1|CTSC|ARHGDIB|GAPDH|ENO1|CTSD|CAT|PI3|CEACAM8|VASP|ACTN4|CHI3L1|THBS1|COTL1|PRDX1|A1BG|C6|CAPG|YWHAE|ANXA3|IQGAP1|ARHGDIA|PGD|SH3BGRL3|S100A11|AZGP1|S100P|CAMP|NPM1|AXL|GLOD4|FGB|YWHAG|TBCA|F2|SUMO4|BASP1|PRSS8|PKM|TALDO1|HSPA5|C16orf89|DEFA3|CADM1|HIST1H1B|EEF1G|HSP90AA1|CBX3|TUBA1B|NME1|SFN|PTMA|CALM1|ITIH2|MSN|C8A|COL6A1|HMGN2|ACTA1|TAGLN2|HDGF|TPM3|S100…	1.53e-05	655	684|698|771|782|678|742|671|696|750|679|777|669|746|769|712|773|714|688|770|786|681|708|703|707|785|729|756|704|675|689|744|713|691|799|748|791|796|797|751|749|721|760|736|674|682|767|687|717|668|719|716|747|765|754|718|741|764|711|776|728|781|720|739|768|683|766|695|798|685|694|710|702|740|733|763|755|790|757|759|762|700|752|665|724|788|709|726|780|666|745|723|784|735|753|792|731|778|758|789|686…	GO.0044464
240	61	GO Process	positive regulation of cellular process	PGLYRP1|CPB2|MYH9|NAMPT|PFN1|CTSC|GAPDH|ENO1|CAT|VASP|ACTN4|CHI3L1|THBS1|C6|YWHAE|ANXA3|IQGAP1|ARHGDIA|CAMP|NPM1|AXL|FGB|YWHAG|F2|HSPA5|CADM1|HIST1H1B|HSP90AA1|NME1|SFN|CALM1|MSN|S100A4|S100A12|HTRA1|ECM1|GSTO1|FLNA|MMP9|SH3BGRL|CLIC1|HNRNPK|MTPN|NME2|MIEN1|ACTN1|YWHAZ|LCP1|FKBP1A|GDI1|UBE2L3|GPI|STMN1|PARK7|PPIA|HSPA8|CFL1|LDHA|VIM|SOD2|TTN	1.63e-05	655	684|699|771|678|696|750|777|669|769|714|688|770|786|707|729|756|704|675|748|791|796|751|749|760|717|716|747|754|764|711|728|720|694|710|702|733|755|790|762|788|745|723|778|758|789|686|761|772|794|734|673|732|680|670|697|715|677|706|800|793|787	GO.0048522
241	10	GO Component	sarcomere	ENO1|ACTN4|CALM1|ACTA1|TPM3|FLNA|ACTN1|ALDOA|FKBP1A|TTN	1.77e-05	655	669|688|728|766|685|790|686|774|794|787	GO.0030017
242	11	GO Process	purine ribonucleoside triphosphate metabolic process	GAPDH|ENO1|PKM|NME1|PGAM1|PGK1|NME2|ALDOA|GPI|HSPA8|LDHA	1.79e-05	655	777|669|767|764|757|709|758|774|732|715|706	GO.0009205
243	17	GO Process	small molecule biosynthetic process	MPO|GAPDH|ENO1|PGD|PKM|TALDO1|NME1|PGAM1|AKR1A1|PGK1|CDA|NME2|ALDOA|TKT|GPI|PARK7|LDHA	1.79e-05	655	671|777|669|689|767|687|764|757|759|709|666|758|774|775|732|670|706	GO.0044283
244	41	GO Process	regulation of protein metabolic process	CPB2|MYH9|C8G|CTSC|GAPDH|ENO1|PI3|CHI3L1|THBS1|PRDX1|C6|YWHAE|IQGAP1|NPM1|FGB|YWHAG|F2|HSPA5|SERPINA7|HIST1H1B|HSP90AA1|SFN|CALM1|ITIH2|MSN|C8A|S100A12|ECM1|FLNA|MMP9|SET|HNRNPK|SERPINB1|GIG25|MTPN|FKBP1A|UBE2L3|PARK7|VIM|TTN|ANXA8	1.79e-05	655	699|771|742|750|777|669|712|770|786|708|707|729|704|791|751|749|760|717|737|747|754|711|728|781|720|739|710|733|790|762|700|723|753|731|778|794|673|670|800|787|738	GO.0051246
245	37	GO Function	enzyme binding	VCL|PFN1|CTSC|ARHGDIB|ENO1|CAT|COTL1|YWHAE|IQGAP1|NPM1|YWHAG|HSPA5|HIST1H1B|HSP90AA1|CBX3|TUBA1B|NME1|SFN|CALM1|MSN|ECM1|FLNA|PGAM1|CAP1|GDI2|YWHAZ|LDHB|LCP1|GDI1|UBE2L3|GPI|PARK7|HSPA8|LDHA|ACTG1|TTN|MARCKS	1.8e-05	655	698|696|750|679|669|769|681|729|704|791|749|717|747|754|718|741|764|711|728|720|733|790|757|752|735|761|705|772|734|673|732|670|715|706|672|787|795	GO.0019899
246	111	GO Component	intracellular organelle	PGLYRP1|VCL|MYH9|PON1|NAMPT|MPO|PFN1|CTSC|ARHGDIB|GAPDH|ENO1|CTSD|CAT|CEACAM8|VASP|ACTN4|CHI3L1|THBS1|COTL1|PRDX1|A1BG|CAPG|YWHAE|ANXA3|IQGAP1|ARHGDIA|SH3BGRL3|S100A11|S100P|CAMP|NPM1|GLOD4|FGB|YWHAG|TBCA|F2|SUMO4|BASP1|PKM|TALDO1|HSPA5|DEFA3|HIST1H1B|HSP90AA1|CBX3|TUBA1B|NME1|SFN|PTMA|CALM1|ITIH2|MSN|COL6A1|HMGN2|ACTA1|HDGF|TPM3|S100A4|S100A12|CTSS|ECM1|HIST2H2BE|FLNA|PGAM1|MMP9|SET|CAP1|DNAJC9|…	1.83e-05	655	684|698|771|782|678|671|696|750|679|777|669|746|769|773|714|688|770|786|681|708|703|785|729|756|704|675|744|713|799|748|791|797|751|749|721|760|736|674|767|687|717|719|747|754|718|741|764|711|776|728|781|720|768|683|766|798|685|694|710|740|733|763|790|757|762|700|752|665|724|788|780|666|745|723|784|735|753|792|731|778|758|686|774|725|761|772|794|693|775|734|673|732|680|701|670|697|690|715|677|743…	GO.0043229
247	8	GO Process	purine ribonucleoside monophosphate biosynthetic process	GAPDH|ENO1|PKM|PGAM1|PGK1|ALDOA|GPI|LDHA	1.96e-05	655	777|669|767|757|709|774|732|706	GO.0009168
248	17	GO Process	nucleotide metabolic process	NAMPT|GAPDH|ENO1|PGD|PKM|TALDO1|NME1|PGAM1|PGK1|NME2|ALDOA|LDHB|TKT|GPI|PARK7|HSPA8|LDHA	2.04e-05	655	678|777|669|689|767|687|764|757|709|758|774|705|775|732|670|715|706	GO.0009117
249	52	GO Process	regulation of response to stimulus	PGLYRP1|CPB2|NAMPT|C8G|CTSC|ARHGDIB|ENO1|CAT|ACTN4|CHI3L1|THBS1|PRDX1|C6|YWHAE|C1RL|IQGAP1|ARHGDIA|NPM1|AXL|FGB|YWHAG|F2|HSPA5|CADM1|HSP90AA1|SFN|CALM1|C8A|HDGF|S100A4|S100A12|HTRA1|CTSS|ECM1|GSTO1|FLNA|MMP9|SH3BGRL|HNRNPK|GDI2|MTPN|HLA-DRA|YWHAZ|FKBP1A|GDI1|GPI|STMN1|PARK7|HSPA8|SOD2|ACTG1|TPT1	2.06e-05	655	684|699|678|742|750|679|669|769|688|770|786|708|707|729|676|704|675|791|796|751|749|760|717|716|754|711|728|739|798|694|710|702|740|733|755|790|762|788|723|735|778|725|761|794|734|732|680|670|715|793|672|801	GO.0048583
250	15	RCTM	Signaling by Interleukins	TALDO1|HSP90AA1|MSN|S100A12|GSTO1|MMP9|LCN2|YWHAZ|LCP1|HIST2H3A|PPIA|HSPA8|CFL1|VIM|SOD2	2.12e-05	655	687|754|720|710|755|762|724|761|772|693|697|715|677|800|793	HSA-449147
251	8	GO Process	nucleotide catabolic process	GAPDH|ENO1|PKM|PGAM1|PGK1|ALDOA|GPI|LDHA	2.26e-05	655	777|669|767|757|709|774|732|706	GO.0009166
252	109	GO Process	biological regulation	PGLYRP1|CPB2|VCL|MYH9|PON1|NAMPT|C8G|MPO|PFN1|AFM|CTSC|ARHGDIB|GAPDH|ENO1|CAT|PI3|VASP|ACTN4|CHI3L1|THBS1|PRDX1|C6|CAPG|YWHAE|ANXA3|C1RL|IQGAP1|ARHGDIA|SH3BGRL3|S100A11|AZGP1|CAMP|NPM1|AXL|FGB|YWHAG|F2|BASP1|PRSS8|TALDO1|HSPA5|DEFA3|SERPINA7|CADM1|HIST1H1B|HSP90AA1|CBX3|NME1|SFN|CALM1|ITIH2|MSN|C8A|ACTA1|HDGF|S100A4|S100A12|HTRA1|CTSS|ECM1|GSTO1|FLNA|PGAM1|MMP9|SET|CAP1|DNAJC9|LCN2|SH3BGRL|PGK1|C…	2.26e-05	655	684|699|698|771|782|678|742|671|696|783|750|679|777|669|769|712|714|688|770|786|708|707|785|729|756|676|704|675|744|713|691|748|791|796|751|749|760|674|682|687|717|719|737|716|747|754|718|764|711|728|781|720|739|766|798|694|710|702|740|733|755|790|757|762|700|752|665|724|788|709|780|666|745|723|784|735|753|792|731|778|758|789|686|774|725|761|772|794|693|775|734|673|732|680|701|670|697|690|715|677…	GO.0065007
253	49	GO Process	regulation of biological quality	CPB2|MYH9|PFN1|AFM|GAPDH|VASP|THBS1|PRDX1|CAPG|YWHAE|SH3BGRL3|NPM1|AXL|FGB|YWHAG|F2|HSPA5|SERPINA7|HIST1H1B|HSP90AA1|NME1|SFN|CALM1|MSN|GSTO1|FLNA|SET|LCN2|CLIC1|GLRX|GIG25|MTPN|ALDOA|YWHAZ|FKBP1A|HIST2H3A|GDI1|GPI|STMN1|ANP32A|PARK7|HSPA8|CFL1|VIM|SOD2|HNRNPC|TPT1|ANXA8|HIST1H4A	2.26e-05	655	699|771|696|783|777|714|786|708|785|729|744|791|796|751|749|760|717|737|747|754|764|711|728|720|755|790|700|724|745|784|731|778|774|761|794|693|734|732|680|701|670|715|677|800|793|727|801|738|722	GO.0065008
254	10	GO Process	modification of morphology or physiology of other organism	PGLYRP1|GAPDH|CAMP|F2|DEFA3|CALM1|HMGN2|S100A12|HSPA8|CFL1	2.29e-05	655	684|777|748|760|719|728|683|710|715|677	GO.0035821
255	15	GO Process	carbohydrate metabolic process	GAPDH|ENO1|CHI3L1|PGD|PKM|TALDO1|GSTO1|PGAM1|AKR1A1|PGK1|ALDOA|LDHB|TKT|GPI|LDHA	2.46e-05	655	777|669|770|689|767|687|755|757|759|709|774|705|775|732|706	GO.0005975
256	29	GO Process	positive regulation of multicellular organismal process	CPB2|PFN1|GAPDH|ENO1|CHI3L1|THBS1|C6|ANXA3|IQGAP1|ARHGDIA|CAMP|AXL|FGB|F2|BASP1|HSPA5|CADM1|NME1|ECM1|GSTO1|FLNA|MMP9|CLIC1|MTPN|NME2|GDI1|GPI|PARK7|SOD2	2.53e-05	655	699|696|777|669|770|786|707|756|704|675|748|796|751|760|674|717|716|764|733|755|790|762|745|778|758|734|732|670|793	GO.0051240
257	112	GO Component	organelle	PGLYRP1|VCL|MYH9|PON1|NAMPT|MPO|PFN1|CTSC|ARHGDIB|GAPDH|ENO1|CTSD|CAT|CEACAM8|VASP|ACTN4|CHI3L1|THBS1|COTL1|PRDX1|A1BG|CAPG|YWHAE|ANXA3|IQGAP1|ARHGDIA|SH3BGRL3|S100A11|S100P|CAMP|NPM1|GLOD4|FGB|YWHAG|TBCA|F2|SUMO4|BASP1|PKM|TALDO1|HSPA5|DEFA3|HIST1H1B|HSP90AA1|CBX3|TUBA1B|NME1|SFN|PTMA|CALM1|ITIH2|MSN|COL6A1|HMGN2|ACTA1|HDGF|TPM3|S100A4|S100A12|CTSS|ECM1|HIST2H2BE|FLNA|PGAM1|MMP9|SET|CAP1|DNAJC9|…	2.64e-05	655	684|698|771|782|678|671|696|750|679|777|669|746|769|773|714|688|770|786|681|708|703|785|729|756|704|675|744|713|799|748|791|797|751|749|721|760|736|674|767|687|717|719|747|754|718|741|764|711|776|728|781|720|768|683|766|798|685|694|710|740|733|763|790|757|762|700|752|665|724|788|726|780|666|745|723|784|735|753|792|731|778|758|686|774|725|761|772|794|693|775|734|673|732|680|701|670|697|690|715|677…	GO.0043226
258	19	GO Function	calcium ion binding	PON1|ACTN4|THBS1|ANXA3|IQGAP1|S100A11|S100P|F2|CALML3|HSPA5|CALM1|S100A4|S100A12|ACTN1|LCP1|MYL6|TTN|TPT1|ANXA8	2.97e-05	655	782|688|786|756|704|713|799|760|667|717|728|694|710|686|772|692|787|801|738	GO.0005509
259	10	GO Process	purine ribonucleotide biosynthetic process	GAPDH|ENO1|PKM|NME1|PGAM1|PGK1|NME2|ALDOA|GPI|LDHA	3.03e-05	655	777|669|767|764|757|709|758|774|732|706	GO.0009152
260	28	GO Component	cytoskeletal part	VCL|MYH9|CTSC|ACTN4|CAPG|YWHAE|IQGAP1|NPM1|TBCA|CBX3|TUBA1B|NME1|CALM1|ACTA1|TPM3|FLNA|CAP1|HNRNPK|MTPN|ACTN1|LCP1|STMN1|CFL1|VIM|MYL6|ACTG1|TTN|MARCKS	3.1e-05	655	698|771|750|688|785|729|704|791|721|718|741|764|728|766|685|790|752|723|778|686|772|680|677|800|692|672|787|795	GO.0044430
261	8	GO Process	antimicrobial humoral immune response mediated by antimicrobial peptide	PGLYRP1|GAPDH|CAMP|F2|DEFA3|HMGN2|S100A12|HIST2H2BE	3.18e-05	655	684|777|748|760|719|683|710|763	GO.0061844
262	9	GO Component	ruffle	MYH9|IQGAP1|S100A11|HSP90AA1|NME1|NME2|ACTN1|LCP1|CFL1	3.2e-05	655	771|704|713|754|764|758|686|772|677	GO.0001726
263	20	GO Component	supramolecular fiber	VCL|ENO1|ACTN4|IQGAP1|TBCA|TUBA1B|NME1|CALM1|COL6A1|ACTA1|TPM3|FLNA|ACTN1|ALDOA|LCP1|FKBP1A|STMN1|VIM|ACTG1|TTN	3.36e-05	655	698|669|688|704|721|741|764|728|768|766|685|790|686|774|772|794|680|800|672|787	GO.0099512
264	23	GO Function	enzyme regulator activity	PFN1|CTSC|ARHGDIB|GAPDH|PI3|ANXA3|IQGAP1|ARHGDIA|NPM1|YWHAG|F2|SERPINA7|HSP90AA1|SFN|CALM1|ITIH2|SET|GDI2|SERPINB1|GIG25|GDI1|UBE2L3|PARK7	3.52e-05	655	696|750|679|777|712|756|704|675|791|749|760|737|754|711|728|781|700|735|753|731|734|673|670	GO.0030234
265	6	GO Process	gluconeogenesis	GAPDH|ENO1|PGAM1|PGK1|ALDOA|GPI	3.53e-05	655	777|669|757|709|774|732	GO.0006094
266	25	GO Process	regulation of hydrolase activity	PFN1|CTSC|ARHGDIB|GAPDH|PI3|THBS1|YWHAE|IQGAP1|ARHGDIA|NPM1|SERPINA7|SFN|CALM1|ITIH2|ECM1|MMP9|SET|DNAJC9|GDI2|SERPINB1|GIG25|FKBP1A|GDI1|PARK7|ANXA8	4.01e-05	655	696|750|679|777|712|786|729|704|675|791|737|711|728|781|733|762|700|665|735|753|731|794|734|670|738	GO.0051336
267	9	GO Process	organophosphate catabolic process	PON1|GAPDH|ENO1|PKM|PGAM1|PGK1|ALDOA|GPI|LDHA	4.09e-05	655	782|777|669|767|757|709|774|732|706	GO.0046434
268	8	GO Process	glucose metabolic process	GAPDH|ENO1|PKM|PGAM1|AKR1A1|PGK1|ALDOA|GPI	4.41e-05	655	777|669|767|757|759|709|774|732	GO.0006006
269	14	GO Process	regulation of peptidase activity	CTSC|GAPDH|PI3|THBS1|YWHAE|SERPINA7|SFN|ITIH2|ECM1|MMP9|SERPINB1|GIG25|PARK7|ANXA8	4.41e-05	655	750|777|712|786|729|737|711|781|733|762|753|731|670|738	GO.0052547
270	41	GO Process	regulation of multicellular organismal process	PGLYRP1|CPB2|PFN1|ARHGDIB|GAPDH|ENO1|CHI3L1|THBS1|C6|YWHAE|ANXA3|IQGAP1|ARHGDIA|CAMP|AXL|FGB|YWHAG|F2|BASP1|HSPA5|CADM1|NME1|SFN|CALM1|ECM1|GSTO1|FLNA|MMP9|PGK1|CLIC1|HNRNPK|MTPN|NME2|HIST2H3A|GDI1|GPI|PARK7|CFL1|VIM|SOD2|HIST1H4A	4.42e-05	655	684|699|696|679|777|669|770|786|707|729|756|704|675|748|796|751|749|760|674|717|716|764|711|728|733|755|790|762|709|745|723|778|758|693|734|732|670|677|800|793|722	GO.0051239
271	6	GO Process	defense response to fungus	MPO|GAPDH|COTL1|CAMP|DEFA3|S100A12	4.64e-05	655	671|777|681|748|719|710	GO.0050832
272	8	GO Process	regulation of protein processing	CPB2|MYH9|C8G|ENO1|THBS1|C6|F2|C8A	5.09e-05	655	699|771|742|669|786|707|760|739	GO.0070613
273	53	GO Process	response to chemical	CPB2|PON1|NAMPT|MPO|CTSC|GAPDH|CAT|VASP|CHI3L1|THBS1|PRDX1|ANXA3|IQGAP1|AZGP1|S100P|NPM1|AXL|FGB|YWHAG|PKM|TALDO1|HSPA5|DEFA3|HSP90AA1|TUBA1B|NME1|CALM1|MSN|COL6A1|ACTA1|HDGF|S100A12|CTSS|GSTO1|MMP9|LCN2|PGK1|ALPL|HLA-DRA|YWHAZ|LCP1|HIST2H3A|GDI1|UBE2L3|PARK7|PPIA|HSPA8|CFL1|LDHA|VIM|SOD2|ACTG1|TTN	5.55e-05	655	699|782|678|671|750|777|769|714|770|786|708|756|704|691|799|791|796|751|749|767|687|717|719|754|741|764|728|720|768|766|798|710|740|755|762|724|709|726|725|761|772|693|734|673|670|697|715|677|706|800|793|672|787	GO.0042221
274	10	GO Component	cell cortex	VCL|MYH9|PFN1|ENO1|ACTN4|FGB|FLNA|CAP1|CFL1|MARCKS	5.89e-05	655	698|771|696|669|688|751|790|752|677|795	GO.0005938
276	6	GO Component	specific granule lumen	PGLYRP1|VCL|CTSD|CHI3L1|CAMP|LCN2	6.35e-05	655	684|698|746|770|748|724	GO.0035580
277	21	GO Process	cytoskeleton organization	MYH9|PFN1|GAPDH|VASP|ACTN4|NPM1|TUBA1B|MSN|ACTA1|TPM3|FLNA|CAP1|ACTN1|ALDOA|LCP1|STMN1|CFL1|VIM|ACTG1|TTN|MARCKS	7.35e-05	655	771|696|777|714|688|791|741|720|766|685|790|752|686|774|772|680|677|800|672|787|795	GO.0007010
278	4	GO Process	actin crosslink formation	FLNA|ACTN1|LCP1|MARCKS	7.46e-05	655	790|686|772|795	GO.0051764
279	61	GO Process	cellular component organization	VCL|MYH9|MPO|PFN1|CTSC|GAPDH|CAT|VASP|ACTN4|THBS1|CAPG|YWHAE|IQGAP1|NPM1|AXL|FGB|YWHAG|TBCA|PKM|CADM1|HIST1H1B|HSP90AA1|CBX3|TUBA1B|SFN|PTMA|MSN|COL6A1|ACTA1|TPM3|HTRA1|CTSS|HIST2H2BE|FLNA|MMP9|SET|CAP1|CDA|GOLM1|MTPN|ACTN1|ALDOA|HLA-DRA|YWHAZ|LCP1|FKBP1A|HIST2H3A|GDI1|STMN1|PARK7|PPIA|HSPA8|CFL1|VIM|SOD2|ACTG1|TTN|HIST1H2BM|ANXA8|MARCKS|HIST1H4A	7.64e-05	655	698|771|671|696|750|777|769|714|688|786|785|729|704|791|796|751|749|721|767|716|747|754|718|741|711|776|720|768|766|685|702|740|763|790|762|700|752|666|792|778|686|774|725|761|772|794|693|734|680|670|697|715|677|800|793|672|787|779|738|795|722	GO.0016043
280	18	GO Process	interspecies interaction between organisms	PGLYRP1|GAPDH|YWHAE|CAMP|NPM1|AXL|F2|DEFA3|CALM1|HMGN2|S100A12|SET|HNRNPK|HLA-DRA|PPIA|HSPA8|CFL1|VIM	7.7e-05	655	684|777|729|748|791|796|760|719|728|683|710|700|723|725|697|715|677|800	GO.0044419
281	13	GO Process	regulation of apoptotic signaling pathway	CTSC|ENO1|THBS1|YWHAE|FGB|YWHAG|SFN|MMP9|HNRNPK|YWHAZ|PARK7|SOD2|TPT1	8.82e-05	655	750|669|786|729|751|749|711|762|723|761|670|793|801	GO.2001233
282	19	GO Process	negative regulation of catalytic activity	GAPDH|PI3|THBS1|YWHAE|ANXA3|IQGAP1|NPM1|YWHAG|SERPINA7|SFN|ITIH2|ECM1|MMP9|SET|SERPINB1|GIG25|FKBP1A|PARK7|ANXA8	8.9e-05	655	777|712|786|729|756|704|791|749|737|711|781|733|762|700|753|731|794|670|738	GO.0043086
283	10	KEGG Pathways	Regulation of actin cytoskeleton	VCL|MYH9|PFN1|ACTN4|IQGAP1|F2|MSN|ACTN1|CFL1|ACTG1	8.91e-05	655	698|771|696|688|704|760|720|686|677|672	hsa04810
284	7	GO Process	killing of cells of other organism	PGLYRP1|GAPDH|CAMP|F2|DEFA3|HMGN2|S100A12	9.04e-05	655	684|777|748|760|719|683|710	GO.0031640
285	69	GO Process	cellular response to stimulus	PGLYRP1|CPB2|MYH9|NAMPT|MPO|PFN1|GAPDH|CAT|ACTN4|CHI3L1|THBS1|PRDX1|YWHAE|IQGAP1|ARHGDIA|S100A11|NPM1|AXL|FGB|YWHAG|F2|PKM|TALDO1|HSPA5|DEFA3|HSP90AA1|TUBA1B|NME1|SFN|CALM1|MSN|COL6A1|ACTA1|HDGF|S100A12|CTSS|ECM1|GSTO1|FLNA|MMP9|CAP1|LCN2|PGK1|ALPL|COL15A1|CDA|CLIC1|HNRNPK|GDI2|MTPN|NME2|HLA-DRA|YWHAZ|LCP1|FKBP1A|HIST2H3A|GDI1|UBE2L3|STMN1|ANP32A|PARK7|PPIA|HSPA8|CFL1|VIM|SOD2|ACTG1|TTN|HIST1H4A	9.31e-05	655	684|699|771|678|671|696|777|769|688|770|786|708|729|704|675|713|791|796|751|749|760|767|687|717|719|754|741|764|711|728|720|768|766|798|710|740|733|755|790|762|752|724|709|726|780|666|745|723|735|778|758|725|761|772|794|693|734|673|680|701|670|697|715|677|800|793|672|787|722	GO.0051716
286	14	GO Process	ribose phosphate metabolic process	GAPDH|ENO1|PGD|PKM|TALDO1|NME1|PGAM1|PGK1|NME2|ALDOA|TKT|GPI|HSPA8|LDHA	9.37e-05	655	777|669|689|767|687|764|757|709|758|774|775|732|715|706	GO.0019693
287	6	GO Component	actin filament	IQGAP1|ACTA1|TPM3|FLNA|LCP1|ACTG1	9.41e-05	655	704|766|685|790|772|672	GO.0005884
288	50	GO Component	intracellular non-membrane-bounded organelle	VCL|MYH9|PFN1|CTSC|ARHGDIB|GAPDH|ENO1|VASP|ACTN4|COTL1|CAPG|YWHAE|IQGAP1|ARHGDIA|NPM1|TBCA|BASP1|HIST1H1B|CBX3|TUBA1B|NME1|CALM1|MSN|HMGN2|ACTA1|TPM3|S100A12|HIST2H2BE|FLNA|SET|CAP1|HNRNPK|MTPN|ACTN1|ALDOA|LCP1|FKBP1A|HIST2H3A|STMN1|PARK7|HSPA8|CFL1|VIM|MYL6|HNRNPC|ACTG1|TTN|HIST1H2BM|MARCKS|HIST1H4A	9.41e-05	655	698|771|696|750|679|777|669|714|688|681|785|729|704|675|791|721|674|747|718|741|764|728|720|683|766|685|710|763|790|700|752|723|778|686|774|772|794|693|680|670|715|677|800|692|727|672|787|779|795|722	GO.0043232
289	103	GO Component	membrane-bounded organelle	PGLYRP1|VCL|MYH9|PON1|NAMPT|MPO|PFN1|CTSC|ARHGDIB|GAPDH|ENO1|CTSD|CAT|CEACAM8|ACTN4|CHI3L1|THBS1|COTL1|PRDX1|A1BG|CAPG|YWHAE|ANXA3|IQGAP1|SH3BGRL3|S100A11|S100P|CAMP|NPM1|GLOD4|FGB|YWHAG|TBCA|F2|SUMO4|BASP1|PKM|TALDO1|HSPA5|DEFA3|HIST1H1B|HSP90AA1|CBX3|NME1|SFN|PTMA|CALM1|ITIH2|COL6A1|HMGN2|HDGF|S100A4|S100A12|CTSS|ECM1|HIST2H2BE|FLNA|PGAM1|MMP9|SET|CAP1|DNAJC9|LCN2|SH3BGRL|ALPL|COL15A1|CDA|CLIC1…	9.57e-05	655	684|698|771|782|678|671|696|750|679|777|669|746|769|773|688|770|786|681|708|703|785|729|756|704|744|713|799|748|791|797|751|749|721|760|736|674|767|687|717|719|747|754|718|764|711|776|728|781|768|683|798|694|710|740|733|763|790|757|762|700|752|665|724|788|726|780|666|745|723|784|735|753|792|731|778|758|686|774|725|761|794|693|775|734|673|732|701|670|697|690|715|677|743|800|793|727|672|787|801|779…	GO.0043227
290	8	GO Process	response to calcium ion	THBS1|IQGAP1|FGB|HSPA5|CALM1|GDI1|ACTG1|TTN	9.62e-05	655	786|704|751|717|728|734|672|787	GO.0051592
291	5	GO Process	cytolysis	C8G|C6|CAMP|F2|C8A	0.0001	655	742|707|748|760|739	GO.0019835
292	12	GO Component	cell leading edge	MYH9|VASP|IQGAP1|S100A11|HSP90AA1|NME1|ACTA1|NME2|ACTN1|LCP1|CFL1|VIM	0.00011	655	771|714|704|713|754|764|766|758|686|772|677|800	GO.0031252
293	12	GO Process	response to metal ion	CAT|THBS1|IQGAP1|FGB|HSPA5|CALM1|ACTA1|MMP9|GDI1|PARK7|ACTG1|TTN	0.00011	655	769|786|704|751|717|728|766|762|734|670|672|787	GO.0010038
294	37	GO Process	regulation of cellular protein metabolic process	CPB2|MYH9|CTSC|GAPDH|ENO1|PI3|CHI3L1|THBS1|PRDX1|C6|YWHAE|IQGAP1|NPM1|FGB|YWHAG|F2|HSPA5|SERPINA7|HIST1H1B|HSP90AA1|SFN|CALM1|ITIH2|MSN|S100A12|ECM1|MMP9|SET|SERPINB1|GIG25|MTPN|FKBP1A|UBE2L3|PARK7|VIM|TTN|ANXA8	0.00011	655	699|771|750|777|669|712|770|786|708|707|729|704|791|751|749|760|717|737|747|754|711|728|781|720|710|733|762|700|753|731|778|794|673|670|800|787|738	GO.0032268
295	20	GO Process	regulation of protein localization	GAPDH|YWHAE|IQGAP1|CAMP|FGB|YWHAG|F2|CADM1|HSP90AA1|SFN|MSN|YWHAZ|LCP1|FKBP1A|GDI1|GPI|PARK7|PPIA|HSPA8|TTN	0.00011	655	777|729|704|748|751|749|760|716|754|711|720|761|772|794|734|732|670|697|715|787	GO.0032880
296	8	GO Process	positive regulation of cation transmembrane transport	ACTN4|F2|CALM1|CTSS|GSTO1|FLNA|GLRX|PARK7	0.00011	655	688|760|728|740|755|790|784|670	GO.1904064
297	5	KEGG Pathways	Pentose phosphate pathway	PGD|TALDO1|ALDOA|TKT|GPI	0.00012	655	689|687|774|775|732	hsa00030
299	17	GO Process	innate immune response	PGLYRP1|C8G|GAPDH|PRDX1|C6|C1RL|CAMP|AXL|FGB|DEFA3|C8A|S100A12|HIST2H2BE|LCN2|HLA-DRA|VIM|ACTG1	0.00012	655	684|742|777|708|707|676|748|796|751|719|739|710|763|724|725|800|672	GO.0045087
300	17	RCTM	Cytokine Signaling in Immune system	TALDO1|HSP90AA1|MSN|S100A12|GSTO1|FLNA|MMP9|LCN2|HLA-DRA|YWHAZ|LCP1|HIST2H3A|PPIA|HSPA8|CFL1|VIM|SOD2	0.00012	655	687|754|720|710|755|790|762|724|725|761|772|693|697|715|677|800|793	HSA-1280215
301	11	RCTM	Metabolism of carbohydrates	GAPDH|ENO1|PGD|TALDO1|CALM1|PGAM1|AKR1A1|PGK1|ALDOA|TKT|GPI	0.00012	655	777|669|689|687|728|757|759|709|774|775|732	HSA-71387
303	29	GO Process	positive regulation of molecular function	PON1|PFN1|CTSC|ARHGDIB|CAT|ACTN4|CHI3L1|THBS1|ANXA3|IQGAP1|ARHGDIA|NPM1|F2|HSP90AA1|NME1|CALM1|S100A12|CTSS|GSTO1|MMP9|DNAJC9|GLRX|GDI2|MTPN|FKBP1A|GDI1|UBE2L3|STMN1|PARK7	0.00013	655	782|696|750|679|769|688|770|786|756|704|675|791|760|754|764|728|710|740|755|762|665|784|735|778|794|734|673|680|670	GO.0044093
304	4	RCTM	Chk1/Chk2(Cds1) mediated inactivation of Cyclin B:Cdk1 complex	YWHAE|YWHAG|SFN|YWHAZ	0.00014	655	729|749|711|761	HSA-75035
305	11	GO Process	nucleotide biosynthetic process	NAMPT|GAPDH|ENO1|PKM|NME1|PGAM1|PGK1|NME2|ALDOA|GPI|LDHA	0.00015	655	678|777|669|767|764|757|709|758|774|732|706	GO.0009165
306	8	GO Component	specific granule	PGLYRP1|VCL|CTSD|CEACAM8|CHI3L1|ANXA3|CAMP|LCN2	0.00016	655	684|698|746|773|770|756|748|724	GO.0042581
307	11	GO Process	regulation of cation transmembrane transport	ACTN4|YWHAE|F2|CALM1|CTSS|GSTO1|FLNA|MMP9|GLRX|FKBP1A|PARK7	0.00017	655	688|729|760|728|740|755|790|762|784|794|670	GO.1904062
308	6	GO Component	cortical cytoskeleton	VCL|MYH9|ACTN4|FLNA|CAP1|CFL1	0.00018	655	698|771|688|790|752|677	GO.0030863
309	25	GO Function	protein dimerization activity	MYH9|PON1|NAMPT|ENO1|CAT|CEACAM8|ACTN4|YWHAE|S100A11|S100P|NPM1|AXL|C16orf89|DEFA3|CADM1|HSP90AA1|HIST2H2BE|FLNA|CDA|ACTN1|HIST2H3A|TKT|PARK7|HIST1H2BM|HIST1H4A	0.00018	655	771|782|678|669|769|773|688|729|713|799|791|796|668|719|716|754|763|790|666|686|693|775|670|779|722	GO.0046983
310	7	GO Process	positive regulation of transporter activity	PON1|ACTN4|CALM1|CTSS|GSTO1|GLRX|PARK7	0.00018	655	782|688|728|740|755|784|670	GO.0032411
311	9	GO Process	ATP metabolic process	GAPDH|ENO1|PKM|PGAM1|PGK1|ALDOA|GPI|HSPA8|LDHA	0.00018	655	777|669|767|757|709|774|732|715|706	GO.0046034
312	8	GO Component	tertiary granule	PGLYRP1|CTSD|CEACAM8|CAMP|CTSS|MMP9|CDA|ALDOA	0.00019	655	684|746|773|748|740|762|666|774	GO.0070820
313	9	KEGG Pathways	Viral carcinogenesis	ACTN4|YWHAE|YWHAG|PKM|HIST2H2BE|HNRNPK|ACTN1|YWHAZ|HIST1H2BM	0.00019	655	688|729|749|767|763|723|686|761|779	hsa05203
314	3	GO Process	pentose biosynthetic process	PGD|TALDO1|TKT	0.00019	655	689|687|775	GO.0019322
315	5	GO Process	muscle filament sliding	ACTA1|TPM3|VIM|MYL6|TTN	0.0002	655	766|685|800|692|787	GO.0030049
316	10	GO Process	regulation of transporter activity	PON1|ACTN4|YWHAE|CALM1|CTSS|GSTO1|MMP9|GLRX|FKBP1A|PARK7	0.0002	655	782|688|729|728|740|755|762|784|794|670	GO.0032409
317	34	GO Process	regulation of catalytic activity	PFN1|CTSC|ARHGDIB|GAPDH|PI3|CHI3L1|THBS1|YWHAE|ANXA3|IQGAP1|ARHGDIA|NPM1|YWHAG|F2|SERPINA7|HSP90AA1|SFN|CALM1|ITIH2|S100A12|ECM1|MMP9|SET|CAP1|DNAJC9|GDI2|SERPINB1|GIG25|FKBP1A|GDI1|UBE2L3|PARK7|TTN|ANXA8	0.0002	655	696|750|679|777|712|770|786|729|756|704|675|791|749|760|737|754|711|728|781|710|733|762|700|752|665|735|753|731|794|734|673|670|787|738	GO.0050790
318	7	GO Component	cell cortex part	VCL|MYH9|ENO1|ACTN4|FLNA|CAP1|CFL1	0.00021	655	698|771|669|688|790|752|677	GO.0044448
319	32	GO Process	positive regulation of response to stimulus	PGLYRP1|CPB2|C8G|CTSC|CAT|ACTN4|CHI3L1|THBS1|C6|YWHAE|C1RL|IQGAP1|AXL|FGB|YWHAG|F2|CADM1|HSP90AA1|SFN|CALM1|C8A|S100A4|S100A12|CTSS|GSTO1|FLNA|MMP9|SH3BGRL|HLA-DRA|YWHAZ|PARK7|ACTG1	0.00021	655	684|699|742|750|769|688|770|786|707|729|676|704|796|751|749|760|716|754|711|728|739|694|710|740|755|790|762|788|725|761|670|672	GO.0048584
320	4	RCTM	Activation of BAD and translocation to mitochondria	YWHAE|YWHAG|SFN|YWHAZ	0.00021	655	729|749|711|761	HSA-111447
321	25	GO Process	regulation of immune system process	PGLYRP1|CPB2|C8G|THBS1|C6|C1RL|AXL|FGB|F2|CADM1|HSP90AA1|NME1|CALM1|MSN|C8A|HTRA1|CTSS|ECM1|HLA-DRA|FKBP1A|HIST2H3A|GPI|PARK7|ACTG1|HIST1H4A	0.00022	655	684|699|742|786|707|676|796|751|760|716|754|764|728|720|739|702|740|733|725|794|693|732|670|672|722	GO.0002682
322	7	GO Process	actin filament-based movement	MYH9|ACTN4|ACTA1|TPM3|VIM|MYL6|TTN	0.00022	655	771|688|766|685|800|692|787	GO.0030048
323	13	GO Process	regulation of ion transmembrane transport	ACTN4|THBS1|YWHAE|F2|CALM1|CTSS|GSTO1|FLNA|MMP9|CLIC1|GLRX|FKBP1A|PARK7	0.00024	655	688|786|729|760|728|740|755|790|762|745|784|794|670	GO.0034765
324	4	GO Function	GDP-dissociation inhibitor activity	ARHGDIB|ARHGDIA|GDI2|GDI1	0.00025	655	679|675|735|734	GO.0005092
325	6	GO Process	modification by host of symbiont morphology or physiology	GAPDH|CAMP|F2|CALM1|HSPA8|CFL1	0.00025	655	777|748|760|728|715|677	GO.0051851
326	9	GO Process	monocarboxylic acid biosynthetic process	GAPDH|ENO1|PKM|PGAM1|PGK1|ALDOA|GPI|PARK7|LDHA	0.00025	655	777|669|767|757|709|774|732|670|706	GO.0072330
327	3	GO Component	membrane attack complex	C8G|C6|C8A	0.00026	655	742|707|739	GO.0005579
328	5	GO Component	stress fiber	MYH9|ACTN4|ACTA1|TPM3|ACTN1	0.00027	655	771|688|766|685|686	GO.0001725
329	6	RCTM	Glycolysis	GAPDH|ENO1|PGAM1|PGK1|ALDOA|GPI	0.00027	655	777|669|757|709|774|732	HSA-70171
337	6	GO Process	protein activation cascade	C8G|C6|C1RL|FGB|F2|C8A	0.00031	655	742|707|676|751|760|739	GO.0072376
339	7	GO Process	regulation of mRNA stability	NPM1|SET|YWHAZ|ANP32A|HSPA8|VIM|HNRNPC	0.00033	655	791|700|761|701|715|800|727	GO.0043488
340	21	GO Process	negative regulation of protein metabolic process	CPB2|GAPDH|PI3|THBS1|YWHAE|NPM1|YWHAG|F2|SERPINA7|SFN|CALM1|ITIH2|ECM1|FLNA|MMP9|SET|SERPINB1|GIG25|FKBP1A|PARK7|ANXA8	0.00035	655	699|777|712|786|729|791|749|760|737|711|728|781|733|790|762|700|753|731|794|670|738	GO.0051248
341	4	RCTM	Cell-extracellular matrix interactions	VASP|FLNA|ACTN1|ACTG1	0.00035	655	714|790|686|672	HSA-446353
342	12	GO Process	generation of precursor metabolites and energy	GAPDH|ENO1|CAT|SH3BGRL3|PKM|PGAM1|AKR1A1|PGK1|GLRX|ALDOA|GPI|LDHA	0.00036	655	777|669|769|744|767|757|759|709|784|774|732|706	GO.0006091
343	27	GO Process	tissue development	VCL|PFN1|CAT|PI3|VASP|CHI3L1|IQGAP1|BASP1|PRSS8|PKM|SFN|MSN|COL6A1|ACTA1|TAGLN2|S100A4|ECM1|FLNA|MMP9|PGK1|ALPL|MTPN|FKBP1A|CFL1|VIM|MYL6|TTN	0.00036	655	698|696|769|712|714|770|704|674|682|767|711|720|768|766|695|694|733|790|762|709|726|778|794|677|800|692|787	GO.0009888
345	6	GO Process	protein homotetramerization	CAT|VASP|PKM|CDA|ALDOA|SOD2	0.0004	655	769|714|767|666|774|793	GO.0051289
347	6	GO Component	azurophil granule lumen	MPO|CTSC|DEFA3|CAP1|GDI2|GIG25	0.00041	655	671|750|719|752|735|731	GO.0035578
348	7	KEGG Pathways	Leukocyte transendothelial migration	VCL|VASP|ACTN4|MSN|MMP9|ACTN1|ACTG1	0.00041	655	698|714|688|720|762|686|672	hsa04670
349	19	GO Process	oxidation-reduction process	MPO|GAPDH|ENO1|CAT|PRDX1|PGD|SH3BGRL3|PKM|GSTO1|PGAM1|AKR1A1|PGK1|GLRX|ALDOA|LDHB|GPI|PARK7|LDHA|SOD2	0.00043	655	671|777|669|769|708|689|744|767|755|757|759|709|784|774|705|732|670|706|793	GO.0055114
350	20	GO Process	organophosphate metabolic process	PON1|NAMPT|GAPDH|ENO1|PGD|PKM|TALDO1|NME1|CALM1|PGAM1|AKR1A1|PGK1|NME2|ALDOA|LDHB|TKT|GPI|PARK7|HSPA8|LDHA	0.00045	655	782|678|777|669|689|767|687|764|728|757|759|709|758|774|705|775|732|670|715|706	GO.0019637
351	97	GO Process	regulation of cellular process	PGLYRP1|CPB2|VCL|MYH9|NAMPT|MPO|PFN1|CTSC|ARHGDIB|GAPDH|ENO1|CAT|PI3|VASP|ACTN4|CHI3L1|THBS1|PRDX1|C6|CAPG|YWHAE|ANXA3|IQGAP1|ARHGDIA|SH3BGRL3|S100A11|AZGP1|CAMP|NPM1|AXL|FGB|YWHAG|F2|BASP1|TALDO1|HSPA5|DEFA3|SERPINA7|CADM1|HIST1H1B|HSP90AA1|CBX3|NME1|SFN|CALM1|ITIH2|MSN|HDGF|S100A4|S100A12|HTRA1|CTSS|ECM1|GSTO1|FLNA|PGAM1|MMP9|SET|CAP1|LCN2|SH3BGRL|COL15A1|CDA|CLIC1|HNRNPK|GLRX|GDI2|SERPINB1|GIG…	0.00045	655	684|699|698|771|678|671|696|750|679|777|669|769|712|714|688|770|786|708|707|785|729|756|704|675|744|713|691|748|791|796|751|749|760|674|687|717|719|737|716|747|754|718|764|711|728|781|720|798|694|710|702|740|733|755|790|757|762|700|752|724|788|780|666|745|723|784|735|753|731|778|758|789|686|774|725|761|772|794|693|734|673|732|680|701|670|697|715|677|706|800|793|727|672|787|801|738|722	GO.0050794
352	20	GO Process	negative regulation of cellular protein metabolic process	CPB2|GAPDH|PI3|THBS1|YWHAE|NPM1|YWHAG|F2|SERPINA7|SFN|CALM1|ITIH2|ECM1|MMP9|SET|SERPINB1|GIG25|FKBP1A|PARK7|ANXA8	0.00046	655	699|777|712|786|729|791|749|760|737|711|728|781|733|762|700|753|731|794|670|738	GO.0032269
353	8	GO Process	nucleosome organization	NPM1|HIST1H1B|PTMA|HIST2H2BE|SET|HIST2H3A|HIST1H2BM|HIST1H4A	0.00046	655	791|747|776|763|700|693|779|722	GO.0034728
354	6	KEGG Pathways	Complement and coagulation cascades	CPB2|C8G|C6|FGB|F2|C8A	0.00049	655	699|742|707|751|760|739	hsa04610
355	12	RCTM	Cellular responses to stress	CAT|PRDX1|YWHAE|HSPA5|HIST1H1B|HSP90AA1|TUBA1B|HIST2H2BE|HIST2H3A|HSPA8|SOD2|HIST1H2BM	0.00049	655	769|708|729|717|747|754|741|763|693|715|793|779	HSA-2262752
356	4	RCTM	RHO GTPases activate PAKs	MYH9|CALM1|FLNA|MYL6	0.00049	655	771|728|790|692	HSA-5627123
357	8	KEGG Pathways	Tight junction	MYH9|VASP|ACTN4|TUBA1B|MSN|ACTN1|MYL6|ACTG1	0.00052	655	771|714|688|741|720|686|692|672	hsa04530
358	41	GO Process	organelle organization	MYH9|PFN1|CTSC|GAPDH|CAT|VASP|ACTN4|YWHAE|NPM1|YWHAG|HIST1H1B|HSP90AA1|CBX3|TUBA1B|SFN|PTMA|MSN|ACTA1|TPM3|HIST2H2BE|FLNA|SET|CAP1|GOLM1|ACTN1|ALDOA|YWHAZ|LCP1|HIST2H3A|STMN1|PARK7|PPIA|CFL1|VIM|SOD2|ACTG1|TTN|HIST1H2BM|ANXA8|MARCKS|HIST1H4A	0.00052	655	771|696|750|777|769|714|688|729|791|749|747|754|718|741|711|776|720|766|685|763|790|700|752|792|686|774|761|772|693|680|670|697|677|800|793|672|787|779|738|795|722	GO.0006996
359	6	GO Component	brush border	VCL|MYH9|ACTN4|CLIC1|ACTN1|MYL6	0.00053	655	698|771|688|745|686|692	GO.0005903
360	8	GO Process	positive regulation of apoptotic signaling pathway	CTSC|THBS1|YWHAE|YWHAG|SFN|MMP9|YWHAZ|PARK7	0.00053	655	750|786|729|749|711|762|761|670	GO.2001235
361	6	RCTM	G2/M DNA damage checkpoint	YWHAE|YWHAG|SFN|HIST2H2BE|YWHAZ|HIST1H2BM	0.00055	655	729|749|711|763|761|779	HSA-69473
362	13	GO Process	monocarboxylic acid metabolic process	PON1|GAPDH|ENO1|PGD|PKM|PGAM1|AKR1A1|PGK1|ALDOA|LDHB|GPI|PARK7|LDHA	0.00056	655	782|777|669|689|767|757|759|709|774|705|732|670|706	GO.0032787
363	28	GO Process	protein-containing complex subunit organization	MPO|CTSC|CAT|VASP|CAPG|NPM1|FGB|TBCA|PKM|HIST1H1B|HSP90AA1|PTMA|COL6A1|HIST2H2BE|SET|CDA|ALDOA|HLA-DRA|FKBP1A|HIST2H3A|STMN1|HSPA8|CFL1|SOD2|TTN|HIST1H2BM|MARCKS|HIST1H4A	0.00056	655	671|750|769|714|785|791|751|721|767|747|754|776|768|763|700|666|774|725|794|693|680|715|677|793|787|779|795|722	GO.0043933
364	59	GO Process	organonitrogen compound metabolic process	PGLYRP1|CPB2|MYH9|PON1|NAMPT|C8G|CTSC|GAPDH|ENO1|CTSD|CAT|PI3|THBS1|C6|YWHAE|C1RL|PGD|AXL|FGB|F2|SUMO4|PRSS8|PKM|TALDO1|HSPA5|EEF1G|HSP90AA1|NME1|CALM1|ITIH2|C8A|HTRA1|CTSS|GSTO1|PGAM1|AKR1A1|MMP9|PGK1|CDA|GLRX|GOLM1|MTPN|NME2|ALDOA|LDHB|FKBP1A|HIST2H3A|TKT|UBE2L3|GPI|PARK7|PPIA|HSPA8|CFL1|LDHA|CPM|TTN|HIST1H2BM|HIST1H4A	0.00056	655	684|699|771|782|678|742|750|777|669|746|769|712|786|707|729|676|689|796|751|760|736|682|767|687|717|765|754|764|728|781|739|702|740|755|757|759|762|709|666|784|792|778|758|774|705|794|693|775|673|732|670|697|715|677|706|730|787|779|722	GO.1901564
365	23	GO Process	regulation of response to stress	PGLYRP1|CPB2|C8G|ENO1|THBS1|PRDX1|C6|YWHAE|NPM1|FGB|F2|HSPA5|CADM1|HSP90AA1|C8A|S100A12|HTRA1|CTSS|HNRNPK|PARK7|HSPA8|SOD2|TPT1	0.00057	655	684|699|742|669|786|708|707|729|791|751|760|717|716|754|739|710|702|740|723|670|715|793|801	GO.0080134
366	5	RCTM	Regulation of Complement cascade	CPB2|C8G|C6|F2|C8A	0.00061	655	699|742|707|760|739	HSA-977606
367	13	GO Process	regulation of body fluid levels	CPB2|THBS1|AXL|FGB|F2|NME1|SFN|FLNA|YWHAZ|HIST2H3A|GPI|STMN1|ANXA8	0.00062	655	699|786|796|751|760|764|711|790|761|693|732|680|738	GO.0050878
368	6	GO Process	cellular oxidant detoxification	MPO|CAT|PRDX1|GSTO1|PARK7|SOD2	0.00063	655	671|769|708|755|670|793	GO.0098869
369	9	GO Process	purine ribonucleoside monophosphate metabolic process	GAPDH|ENO1|PKM|PGAM1|PGK1|ALDOA|GPI|HSPA8|LDHA	0.00064	655	777|669|767|757|709|774|732|715|706	GO.0009167
370	29	GO Function	molecular function regulator	NAMPT|PFN1|CTSC|ARHGDIB|GAPDH|PI3|YWHAE|ANXA3|IQGAP1|ARHGDIA|NPM1|YWHAG|F2|PRSS8|SERPINA7|HSP90AA1|SFN|CALM1|ITIH2|HDGF|FLNA|SET|GDI2|SERPINB1|GIG25|GDI1|UBE2L3|GPI|PARK7	0.00065	655	678|696|750|679|777|712|729|756|704|675|791|749|760|682|737|754|711|728|781|798|790|700|735|753|731|734|673|732|670	GO.0098772
371	4	GO Process	positive regulation of protein insertion into mitochondrial membrane involved in apoptotic signaling pathway	YWHAE|YWHAG|SFN|YWHAZ	0.00065	655	729|749|711|761	GO.1900740
372	5	GO Process	regulation of complement activation	CPB2|C8G|C6|F2|C8A	0.00066	655	699|742|707|760|739	GO.0030449
373	19	GO Process	regulation of anatomical structure morphogenesis	CPB2|MYH9|PFN1|ACTN4|CHI3L1|THBS1|C6|ANXA3|ARHGDIA|FGB|F2|BASP1|MSN|ECM1|FLNA|PGK1|ALDOA|GDI1|CFL1	0.00067	655	699|771|696|688|770|786|707|756|675|751|760|674|720|733|790|709|774|734|677	GO.0022603
374	9	GO Process	regulation of transmembrane transporter activity	ACTN4|YWHAE|CALM1|CTSS|GSTO1|MMP9|GLRX|FKBP1A|PARK7	0.00067	655	688|729|728|740|755|762|784|794|670	GO.0022898
375	33	GO Process	negative regulation of nitrogen compound metabolic process	CPB2|GAPDH|ENO1|PI3|THBS1|YWHAE|S100A11|NPM1|YWHAG|F2|BASP1|SERPINA7|HIST1H1B|CBX3|SFN|CALM1|ITIH2|HDGF|ECM1|FLNA|MMP9|SET|CDA|HNRNPK|SERPINB1|GIG25|FKBP1A|HIST2H3A|PARK7|HSPA8|HNRNPC|ANXA8|HIST1H4A	0.00068	655	699|777|669|712|786|729|713|791|749|760|674|737|747|718|711|728|781|798|733|790|762|700|666|723|753|731|794|693|670|715|727|738|722	GO.0051172
376	9	GO Function	serine-type peptidase activity	CTSC|CTSD|C1RL|F2|PRSS8|HTRA1|CTSS|MMP9|CPM	0.00069	655	750|746|676|760|682|702|740|762|730	GO.0008236
377	34	GO Process	regulation of developmental process	PGLYRP1|CPB2|MYH9|PFN1|ARHGDIB|ACTN4|CHI3L1|THBS1|C6|ANXA3|IQGAP1|ARHGDIA|AXL|FGB|YWHAG|F2|BASP1|HSPA5|NME1|SFN|MSN|ECM1|FLNA|PGK1|CLIC1|MTPN|NME2|ALDOA|HIST2H3A|GDI1|CFL1|VIM|SOD2|HIST1H4A	0.0007	655	684|699|771|696|679|688|770|786|707|756|704|675|796|751|749|760|674|717|764|711|720|733|790|709|745|778|758|774|693|734|677|800|793|722	GO.0050793
378	6	RCTM	TP53 Regulates Metabolic Genes	PRDX1|YWHAE|YWHAG|SFN|YWHAZ|GPI	0.00071	655	708|729|749|711|761|732	HSA-5628897
379	6	GO Process	positive regulation of mitochondrion organization	YWHAE|YWHAG|SFN|MMP9|YWHAZ|PARK7	0.00072	655	729|749|711|762|761|670	GO.0010822
380	12	GO Function	enzyme inhibitor activity	GAPDH|PI3|ANXA3|IQGAP1|NPM1|YWHAG|SERPINA7|SFN|ITIH2|SET|SERPINB1|GIG25	0.00074	655	777|712|756|704|791|749|737|711|781|700|753|731	GO.0004857
381	18	GO Function	protein homodimerization activity	MYH9|PON1|NAMPT|ENO1|CAT|ACTN4|S100A11|S100P|NPM1|C16orf89|DEFA3|CADM1|HSP90AA1|FLNA|CDA|ACTN1|TKT|PARK7	0.00074	655	771|782|678|669|769|688|713|799|791|668|719|716|754|790|666|686|775|670	GO.0042803
383	6	GO Function	antioxidant activity	MPO|CAT|PRDX1|GSTO1|PARK7|SOD2	0.00075	655	671|769|708|755|670|793	GO.0016209
384	7	GO Function	ion channel binding	ACTN4|YWHAE|CALM1|FLNA|ACTN1|YWHAZ|FKBP1A	0.00076	655	688|729|728|790|686|761|794	GO.0044325
385	5	GO Process	regulation of protein activation cascade	CPB2|C8G|C6|F2|C8A	0.00076	655	699|742|707|760|739	GO.2000257
386	7	RCTM	Cell-Cell communication	VASP|ACTN4|IQGAP1|CADM1|FLNA|ACTN1|ACTG1	0.00078	655	714|688|704|716|790|686|672	HSA-1500931
387	15	GO Process	symbiont process	PGLYRP1|GAPDH|YWHAE|CAMP|NPM1|AXL|F2|CALM1|SET|HNRNPK|HLA-DRA|PPIA|HSPA8|CFL1|VIM	0.00082	655	684|777|729|748|791|796|760|728|700|723|725|697|715|677|800	GO.0044403
388	6	GO Process	regulation of acute inflammatory response	CPB2|C8G|C6|F2|C8A|PARK7	0.00083	655	699|742|707|760|739|670	GO.0002673
389	21	GO Process	regulation of organelle organization	PFN1|ARHGDIB|VASP|CAPG|YWHAE|ARHGDIA|NPM1|YWHAG|HIST1H1B|SFN|MSN|FLNA|MMP9|SET|MTPN|YWHAZ|LCP1|STMN1|PARK7|CFL1|HNRNPC	0.00083	655	696|679|714|785|729|675|791|749|747|711|720|790|762|700|778|761|772|680|670|677|727	GO.0033043
390	7	KEGG Pathways	Fluid shear stress and atherosclerosis	CALML3|SUMO4|HSP90AA1|CALM1|GSTO1|MMP9|ACTG1	0.00085	655	667|736|754|728|755|762|672	hsa05418
391	7	GO Component	azurophil granule	MPO|CTSC|CEACAM8|DEFA3|CAP1|GDI2|GIG25	0.00087	655	671|750|773|719|752|735|731	GO.0042582
392	7	GO Process	nucleosome assembly	NPM1|HIST1H1B|HIST2H2BE|SET|HIST2H3A|HIST1H2BM|HIST1H4A	0.00088	655	791|747|763|700|693|779|722	GO.0006334
393	15	GO Process	cytokine-mediated signaling pathway	TALDO1|HSP90AA1|MSN|GSTO1|MMP9|LCN2|HLA-DRA|YWHAZ|LCP1|HIST2H3A|PPIA|HSPA8|CFL1|VIM|SOD2	0.00088	655	687|754|720|755|762|724|725|761|772|693|697|715|677|800|793	GO.0019221
394	33	GO Process	cellular component assembly	VCL|CTSC|CAT|VASP|ACTN4|CAPG|YWHAE|NPM1|FGB|YWHAG|TBCA|PKM|HIST1H1B|HSP90AA1|COL6A1|ACTA1|HIST2H2BE|FLNA|SET|CDA|ACTN1|ALDOA|HLA-DRA|YWHAZ|LCP1|FKBP1A|HIST2H3A|SOD2|ACTG1|TTN|HIST1H2BM|MARCKS|HIST1H4A	0.00088	655	698|750|769|714|688|785|729|791|751|749|721|767|747|754|768|766|763|790|700|666|686|774|725|761|772|794|693|793|672|787|779|795|722	GO.0022607
395	12	GO Component	vacuolar part	MPO|CTSC|CTSD|CEACAM8|DEFA3|HSP90AA1|CTSS|CAP1|GDI2|GIG25|HLA-DRA|HSPA8	0.00091	655	671|750|746|773|719|754|740|752|735|731|725|715	GO.0044437
396	3	RCTM	Terminal pathway of complement	C8G|C6|C8A	0.00091	655	742|707|739	HSA-166665
397	8	GO Process	response to reactive oxygen species	MPO|CAT|PRDX1|AXL|MMP9|PARK7|LDHA|SOD2	0.00093	655	671|769|708|796|762|670|706|793	GO.0000302
398	34	GO Process	negative regulation of cellular metabolic process	CPB2|GAPDH|ENO1|PI3|THBS1|YWHAE|IQGAP1|S100A11|NPM1|YWHAG|F2|BASP1|SERPINA7|HIST1H1B|CBX3|SFN|CALM1|ITIH2|HDGF|ECM1|FLNA|MMP9|SET|CDA|HNRNPK|SERPINB1|GIG25|FKBP1A|HIST2H3A|PARK7|HSPA8|HNRNPC|ANXA8|HIST1H4A	0.00097	655	699|777|669|712|786|729|704|713|791|749|760|674|737|747|718|711|728|781|798|733|790|762|700|666|723|753|731|794|693|670|715|727|738|722	GO.0031324
399	15	GO Process	regulation of establishment of protein localization	GAPDH|YWHAE|CAMP|FGB|YWHAG|CADM1|SFN|YWHAZ|LCP1|GDI1|GPI|PARK7|PPIA|HSPA8|TTN	0.00097	655	777|729|748|751|749|716|711|761|772|734|732|670|697|715|787	GO.0070201
400	6	KEGG Pathways	Amoebiasis	VCL|C8G|ACTN4|C8A|SERPINB1|ACTN1	0.00098	655	698|742|688|739|753|686	hsa05146
401	59	GO Process	developmental process	CPB2|VCL|MYH9|MPO|PFN1|CTSC|ARHGDIB|CAT|PI3|VASP|CHI3L1|THBS1|PRDX1|C6|YWHAE|ANXA3|IQGAP1|ARHGDIA|NPM1|AXL|YWHAG|F2|BASP1|PRSS8|PKM|HSPA5|CADM1|HSP90AA1|NME1|SFN|MSN|COL6A1|ACTA1|TAGLN2|S100A4|HTRA1|ECM1|FLNA|MMP9|CAP1|PGK1|ALPL|COL15A1|MTPN|ACTN1|LCP1|FKBP1A|GDI1|STMN1|SEPP1|CFL1|LDHA|VIM|SOD2|MYL6|CPM|ACTG1|TTN|TPT1	0.001	655	699|698|771|671|696|750|679|769|712|714|770|786|708|707|729|756|704|675|791|796|749|760|674|682|767|717|716|754|764|711|720|768|766|695|694|702|733|790|762|752|709|726|780|778|686|772|794|734|680|690|677|706|800|793|692|730|672|787|801	GO.0032502
402	10	RCTM	Extracellular matrix organization	CTSD|CEACAM8|THBS1|FGB|COL6A1|HTRA1|CTSS|MMP9|COL15A1|ACTN1	0.001	655	746|773|786|751|768|702|740|762|780|686	HSA-1474244
406	8	GO Process	DNA packaging	NPM1|HIST1H1B|HIST2H2BE|SET|HIST2H3A|TTN|HIST1H2BM|HIST1H4A	0.0011	655	791|747|763|700|693|787|779|722	GO.0006323
407	39	GO Process	regulation of signal transduction	NAMPT|CTSC|ARHGDIB|ENO1|CAT|ACTN4|CHI3L1|THBS1|PRDX1|YWHAE|IQGAP1|ARHGDIA|AXL|FGB|YWHAG|F2|HSPA5|HSP90AA1|SFN|CALM1|HDGF|S100A4|S100A12|HTRA1|ECM1|GSTO1|FLNA|MMP9|SH3BGRL|HNRNPK|GDI2|YWHAZ|FKBP1A|GDI1|GPI|STMN1|PARK7|SOD2|TPT1	0.0011	655	678|750|679|669|769|688|770|786|708|729|704|675|796|751|749|760|717|754|711|728|798|694|710|702|733|755|790|762|788|723|735|761|794|734|732|680|670|793|801	GO.0009966
408	9	GO Process	defense response to bacterium	PGLYRP1|MPO|ANXA3|CAMP|FGB|F2|DEFA3|S100A12|HIST2H2BE	0.0011	655	684|671|756|748|751|760|719|710|763	GO.0042742
409	9	GO Process	positive regulation of ion transport	ACTN4|F2|PRSS8|CALM1|CTSS|GSTO1|FLNA|GLRX|PARK7	0.0011	655	688|760|682|728|740|755|790|784|670	GO.0043270
410	10	GO Process	carboxylic acid biosynthetic process	GAPDH|ENO1|PKM|PGAM1|AKR1A1|PGK1|ALDOA|GPI|PARK7|LDHA	0.0011	655	777|669|767|757|759|709|774|732|670|706	GO.0046394
411	3	GO Process	negative regulation of fibrinolysis	CPB2|THBS1|F2	0.0011	655	699|786|760	GO.0051918
412	3	RCTM	Calcineurin activates NFAT	CALM1|FKBP1A|PPIA	0.0011	655	728|794|697	HSA-2025928
413	8	GO Function	serine-type endopeptidase activity	CTSC|CTSD|C1RL|F2|PRSS8|HTRA1|CTSS|MMP9	0.0012	655	750|746|676|760|682|702|740|762	GO.0004252
415	7	KEGG Pathways	Phagosome	MPO|THBS1|TUBA1B|CTSS|HLA-DRA|FCGR3B|ACTG1	0.0012	655	671|786|741|740|725|743|672	hsa04145
416	8	KEGG Pathways	Focal adhesion	VCL|VASP|ACTN4|THBS1|COL6A1|FLNA|ACTN1|ACTG1	0.0012	655	698|714|688|786|768|790|686|672	hsa04510
417	6	KEGG Pathways	Glucagon signaling pathway	CALML3|PKM|CALM1|PGAM1|LDHB|LDHA	0.0012	655	667|767|728|757|705|706	hsa04922
418	4	GO Process	hydrogen peroxide metabolic process	MPO|CAT|PRDX1|PARK7	0.0012	655	671|769|708|670	GO.0042743
419	62	GO Process	regulation of nitrogen compound metabolic process	CPB2|MYH9|NAMPT|C8G|PFN1|CTSC|GAPDH|ENO1|CAT|PI3|ACTN4|CHI3L1|THBS1|PRDX1|C6|YWHAE|ANXA3|IQGAP1|S100A11|NPM1|FGB|YWHAG|F2|BASP1|HSPA5|SERPINA7|HIST1H1B|HSP90AA1|CBX3|SFN|CALM1|ITIH2|MSN|C8A|HDGF|S100A12|HTRA1|ECM1|FLNA|PGAM1|MMP9|SET|CDA|HNRNPK|SERPINB1|GIG25|MTPN|NME2|ACTN1|YWHAZ|FKBP1A|HIST2H3A|UBE2L3|ANP32A|PARK7|HSPA8|VIM|SOD2|HNRNPC|TTN|ANXA8|HIST1H4A	0.0012	655	699|771|678|742|696|750|777|669|769|712|688|770|786|708|707|729|756|704|713|791|751|749|760|674|717|737|747|754|718|711|728|781|720|739|798|710|702|733|790|757|762|700|666|723|753|731|778|758|686|761|794|693|673|701|670|715|800|793|727|787|738|722	GO.0051171
420	4	RCTM	RHO GTPases activate IQGAPs	IQGAP1|TUBA1B|CALM1|ACTG1	0.0012	655	704|741|728|672	HSA-5626467
421	5	KEGG Pathways	Antigen processing and presentation	HSPA5|HSP90AA1|CTSS|HLA-DRA|HSPA8	0.0013	655	717|754|740|725|715	hsa04612
422	4	KEGG Pathways	Prion diseases	C8G|C6|HSPA5|C8A	0.0013	655	742|707|717|739	hsa05020
425	28	GO Process	regulation of multicellular organismal development	PGLYRP1|CPB2|PFN1|ARHGDIB|CHI3L1|THBS1|C6|ANXA3|IQGAP1|ARHGDIA|AXL|YWHAG|F2|BASP1|HSPA5|NME1|SFN|ECM1|FLNA|PGK1|MTPN|NME2|HIST2H3A|GDI1|CFL1|VIM|SOD2|HIST1H4A	0.0013	655	684|699|696|679|770|786|707|756|704|675|796|749|760|674|717|764|711|733|790|709|778|758|693|734|677|800|793|722	GO.2000026
427	5	GO Process	cellular aldehyde metabolic process	PGD|TALDO1|AKR1A1|TKT|PARK7	0.0014	655	689|687|759|775|670	GO.0006081
428	3	GO Process	lactate metabolic process	LDHB|PARK7|LDHA	0.0014	655	705|670|706	GO.0006089
429	3	GO Process	killing by host of symbiont cells	GAPDH|CAMP|F2	0.0014	655	777|748|760	GO.0051873
430	63	GO Process	regulation of primary metabolic process	CPB2|MYH9|NAMPT|C8G|PFN1|CTSC|GAPDH|ENO1|CAT|PI3|ACTN4|CHI3L1|THBS1|PRDX1|C6|YWHAE|ANXA3|IQGAP1|S100A11|NPM1|FGB|YWHAG|F2|BASP1|HSPA5|SERPINA7|HIST1H1B|HSP90AA1|CBX3|SFN|CALM1|ITIH2|MSN|C8A|HDGF|S100A12|HTRA1|ECM1|FLNA|PGAM1|MMP9|SET|CDA|HNRNPK|SERPINB1|GOLM1|GIG25|MTPN|NME2|ACTN1|YWHAZ|FKBP1A|HIST2H3A|UBE2L3|ANP32A|PARK7|HSPA8|VIM|SOD2|HNRNPC|TTN|ANXA8|HIST1H4A	0.0014	655	699|771|678|742|696|750|777|669|769|712|688|770|786|708|707|729|756|704|713|791|751|749|760|674|717|737|747|754|718|711|728|781|720|739|798|710|702|733|790|757|762|700|666|723|753|792|731|778|758|686|761|794|693|673|701|670|715|800|793|727|787|738|722	GO.0080090
431	13	GO Component	lysosome	MPO|CTSC|CTSD|CAT|CEACAM8|DEFA3|HSP90AA1|CTSS|CAP1|GDI2|GIG25|HLA-DRA|HSPA8	0.0016	655	671|750|746|769|773|719|754|740|752|735|731|725|715	GO.0005764
432	4	GO Process	complement activation, classical pathway	C8G|C6|C1RL|C8A	0.0016	655	742|707|676|739	GO.0006958
433	3	GO Process	regulation of plasminogen activation	CPB2|ENO1|THBS1	0.0016	655	699|669|786	GO.0010755
434	14	GO Process	regulation of ion transport	ACTN4|THBS1|YWHAE|F2|PRSS8|CALM1|CTSS|GSTO1|FLNA|MMP9|CLIC1|GLRX|FKBP1A|PARK7	0.0016	655	688|786|729|760|682|728|740|755|790|762|745|784|794|670	GO.0043269
435	11	GO Process	positive regulation of establishment of protein localization	GAPDH|YWHAE|CAMP|FGB|YWHAG|CADM1|SFN|YWHAZ|GPI|PPIA|TTN	0.0016	655	777|729|748|751|749|716|711|761|732|697|787	GO.1904951
436	4	RCTM	Striated Muscle Contraction	ACTA1|TPM3|VIM|TTN	0.0016	655	766|685|800|787	HSA-390522
437	4	RCTM	Smooth Muscle Contraction	VCL|CALM1|TPM3|MYL6	0.0016	655	698|728|685|692	HSA-445355
442	5	KEGG Pathways	Adherens junction	VCL|ACTN4|IQGAP1|ACTN1|ACTG1	0.0017	655	698|688|704|686|672	hsa04520
443	17	GO Process	regulation of immune response	PGLYRP1|CPB2|C8G|C6|C1RL|FGB|F2|CADM1|HSP90AA1|CALM1|C8A|CTSS|ECM1|HLA-DRA|FKBP1A|PARK7|ACTG1	0.0017	655	684|699|742|707|676|751|760|716|754|728|739|740|733|725|794|670|672	GO.0050776
444	7	GO Process	protein tetramerization	CAT|VASP|PKM|CDA|ALDOA|SOD2|HIST1H4A	0.0017	655	769|714|767|666|774|793|722	GO.0051262
449	13	GO Process	positive regulation of organelle organization	PFN1|VASP|YWHAE|YWHAG|HIST1H1B|SFN|MSN|FLNA|MMP9|YWHAZ|LCP1|PARK7|CFL1	0.0018	655	696|714|729|749|747|711|720|790|762|761|772|670|677	GO.0010638
450	13	RCTM	Axon guidance	MYH9|PFN1|VASP|HSP90AA1|TUBA1B|MSN|COL6A1|MMP9|CAP1|HSPA8|CFL1|MYL6|ACTG1	0.0018	655	771|696|714|754|741|720|768|762|752|715|677|692|672	HSA-422475
451	10	GO Function	ubiquitin protein ligase binding	VCL|YWHAE|HSPA5|HSP90AA1|TUBA1B|YWHAZ|UBE2L3|GPI|HSPA8|ACTG1	0.0019	655	698|729|717|754|741|761|673|732|715|672	GO.0031625
452	3	GO Process	pentose-phosphate shunt	PGD|TALDO1|TKT	0.0019	655	689|687|775	GO.0006098
453	3	GO Process	removal of superoxide radicals	MPO|PRDX1|SOD2	0.0019	655	671|708|793	GO.0019430
454	10	GO Process	regulation of actin filament-based process	MYH9|PFN1|ARHGDIB|VASP|CAPG|ARHGDIA|FLNA|MTPN|STMN1|CFL1	0.0019	655	771|696|679|714|785|675|790|778|680|677	GO.0032970
455	3	GO Component	pseudopodium	ACTN4|MSN|ACTN1	0.002	655	688|720|686	GO.0031143
456	4	GO Process	collagen catabolic process	CTSD|CTSS|MMP9|COL15A1	0.002	655	746|740|762|780	GO.0030574
457	17	GO Process	regulation of cellular component movement	VCL|PFN1|ARHGDIB|ACTN4|THBS1|ANXA3|IQGAP1|HSPA5|MSN|ECM1|FLNA|MMP9|MIEN1|ACTN1|GPI|STMN1|SOD2	0.002	655	698|696|679|688|786|756|704|717|720|733|790|762|789|686|732|680|793	GO.0051270
458	12	GO Process	positive regulation of cellular component movement	PFN1|ACTN4|THBS1|ANXA3|IQGAP1|HSPA5|FLNA|MMP9|MIEN1|GPI|STMN1|SOD2	0.002	655	696|688|786|756|704|717|790|762|789|732|680|793	GO.0051272
459	63	GO Process	regulation of macromolecule metabolic process	CPB2|MYH9|NAMPT|C8G|PFN1|CTSC|GAPDH|ENO1|CAT|PI3|ACTN4|CHI3L1|THBS1|PRDX1|C6|YWHAE|ANXA3|IQGAP1|S100A11|NPM1|FGB|YWHAG|F2|BASP1|HSPA5|SERPINA7|HIST1H1B|HSP90AA1|CBX3|NME1|SFN|CALM1|ITIH2|MSN|C8A|ACTA1|HDGF|S100A12|HTRA1|ECM1|FLNA|PGAM1|MMP9|SET|HNRNPK|SERPINB1|GIG25|MTPN|NME2|ACTN1|YWHAZ|FKBP1A|HIST2H3A|UBE2L3|ANP32A|PARK7|HSPA8|VIM|SOD2|HNRNPC|TTN|ANXA8|HIST1H4A	0.002	655	699|771|678|742|696|750|777|669|769|712|688|770|786|708|707|729|756|704|713|791|751|749|760|674|717|737|747|754|718|764|711|728|781|720|739|766|798|710|702|733|790|757|762|700|723|753|731|778|758|686|761|794|693|673|701|670|715|800|793|727|787|738|722	GO.0060255
460	4	RCTM	Signaling by high-kinase activity BRAF mutants	VCL|IQGAP1|FGB|ACTG1	0.002	655	698|704|751|672	HSA-6802948
461	15	GO Function	kinase binding	IQGAP1|NPM1|YWHAG|HSP90AA1|SFN|CALM1|MSN|FLNA|PGAM1|YWHAZ|LDHB|PARK7|LDHA|TTN|MARCKS	0.0021	655	704|791|749|754|711|728|720|790|757|761|705|670|706|787|795	GO.0019900
462	5	KEGG Pathways	Drug metabolism - other enzymes	MPO|NME1|GSTO1|CDA|NME2	0.0022	655	671|764|755|666|758	hsa00983
463	7	KEGG Pathways	Tuberculosis	CTSD|CAMP|CALML3|CALM1|CTSS|HLA-DRA|FCGR3B	0.0022	655	746|748|667|728|740|725|743	hsa05152
464	3	GO Process	protein refolding	HSP90AA1|FKBP1A|HSPA8	0.0023	655	754|794|715	GO.0042026
465	7	GO Process	protein stabilization	PFN1|AFM|GAPDH|HIST1H1B|HSP90AA1|FLNA|PARK7	0.0023	655	696|783|777|747|754|790|670	GO.0050821
466	3	GO Function	RAGE receptor binding	S100P|S100A4|S100A12	0.0024	655	799|694|710	GO.0050786
467	8	GO Process	regulation of ion transmembrane transporter activity	ACTN4|YWHAE|CALM1|CTSS|GSTO1|MMP9|GLRX|FKBP1A	0.0024	655	688|729|728|740|755|762|784|794	GO.0032412
468	19	GO Process	carbohydrate derivative metabolic process	PGLYRP1|GAPDH|ENO1|PGD|PKM|TALDO1|NME1|ITIH2|PGAM1|AKR1A1|PGK1|CDA|NME2|ALDOA|TKT|GPI|PARK7|HSPA8|LDHA	0.0024	655	684|777|669|689|767|687|764|781|757|759|709|666|758|774|775|732|670|715|706	GO.1901135
469	6	GO Component	focal adhesion	VCL|MYH9|VASP|ACTN1|LCP1|ACTG1	0.0025	655	698|771|714|686|772|672	GO.0005925
470	26	GO Process	regulation of intracellular signal transduction	ARHGDIB|ENO1|CAT|ACTN4|CHI3L1|THBS1|PRDX1|IQGAP1|ARHGDIA|AXL|FGB|F2|HSP90AA1|CALM1|S100A4|S100A12|GSTO1|MMP9|HNRNPK|GDI2|FKBP1A|GDI1|STMN1|PARK7|SOD2|TPT1	0.0025	655	679|669|769|688|770|786|708|704|675|796|751|760|754|728|694|710|755|762|723|735|794|734|680|670|793|801	GO.1902531
471	6	GO Component	I band	ACTN4|FLNA|ACTN1|ALDOA|FKBP1A|TTN	0.0026	655	688|790|686|774|794|787	GO.0031674
476	11	GO Process	purine ribonucleotide metabolic process	GAPDH|ENO1|PKM|NME1|PGAM1|PGK1|NME2|ALDOA|GPI|HSPA8|LDHA	0.0026	655	777|669|767|764|757|709|758|774|732|715|706	GO.0009150
477	3	GO Process	pentose metabolic process	PGD|TALDO1|TKT	0.0026	655	689|687|775	GO.0019321
478	13	GO Process	organophosphate biosynthetic process	NAMPT|GAPDH|ENO1|PKM|NME1|PGAM1|AKR1A1|PGK1|NME2|ALDOA|TKT|GPI|LDHA	0.0026	655	678|777|669|767|764|757|759|709|758|774|775|732|706	GO.0090407
479	55	GO Component	cell periphery	VCL|MYH9|C8G|PFN1|GAPDH|ENO1|CAT|PI3|CEACAM8|VASP|ACTN4|THBS1|C6|ANXA3|IQGAP1|AZGP1|S100P|AXL|FGB|F2|BASP1|PRSS8|HSPA5|CADM1|HSP90AA1|NME1|CALM1|MSN|C8A|COL6A1|S100A12|HTRA1|FLNA|AKR1A1|CAP1|DNAJC9|ALPL|CLIC1|GOLM1|NME2|MIEN1|ACTN1|HLA-DRA|LCP1|FKBP1A|GPI|PARK7|HSPA8|CFL1|FCGR3B|VIM|CPM|ACTG1|ANXA8|MARCKS	0.0028	655	698|771|742|696|777|669|769|712|773|714|688|786|707|756|704|691|799|796|751|760|674|682|717|716|754|764|728|720|739|768|710|702|790|759|752|665|726|745|792|758|789|686|725|772|794|732|670|715|677|743|800|730|672|738|795	GO.0071944
480	9	GO Process	hemostasis	CPB2|AXL|FGB|F2|FLNA|YWHAZ|HIST2H3A|GPI|ANXA8	0.0028	655	699|796|751|760|790|761|693|732|738	GO.0007599
481	26	GO Process	small molecule metabolic process	PON1|NAMPT|MPO|GAPDH|ENO1|CAT|PGD|PKM|TALDO1|NME1|CALM1|ITIH2|GSTO1|PGAM1|AKR1A1|PGK1|CDA|GLRX|NME2|ALDOA|LDHB|TKT|GPI|PARK7|HSPA8|LDHA	0.0028	655	782|678|671|777|669|769|689|767|687|764|728|781|755|757|759|709|666|784|758|774|705|775|732|670|715|706	GO.0044281
482	16	GO Process	anatomical structure formation involved in morphogenesis	MYH9|PFN1|VASP|THBS1|COL6A1|ACTA1|HTRA1|ECM1|MMP9|COL15A1|MTPN|ACTN1|FKBP1A|CFL1|ACTG1|TTN	0.0028	655	771|696|714|786|768|766|702|733|762|780|778|686|794|677|672|787	GO.0048646
483	4	RCTM	MAP2K and MAPK activation	VCL|IQGAP1|FGB|ACTG1	0.0029	655	698|704|751|672	HSA-5674135
484	4	RCTM	Signaling by moderate kinase activity BRAF mutants	VCL|IQGAP1|FGB|ACTG1	0.0029	655	698|704|751|672	HSA-6802946
485	4	RCTM	Paradoxical activation of RAF signaling by kinase inactive BRAF	VCL|IQGAP1|FGB|ACTG1	0.0029	655	698|704|751|672	HSA-6802955
486	2	GO Process	xylulose biosynthetic process	TALDO1|TKT	0.003	655	687|775	GO.0005999
487	9	GO Process	regulation of actin cytoskeleton organization	PFN1|ARHGDIB|VASP|CAPG|ARHGDIA|FLNA|MTPN|STMN1|CFL1	0.003	655	696|679|714|785|675|790|778|680|677	GO.0032956
488	2	GO Process	protein localization to bicellular tight junction	ACTN4|FLNA	0.003	655	688|790	GO.1902396
489	3	RCTM	Pentose phosphate pathway	PGD|TALDO1|TKT	0.003	655	689|687|775	HSA-71336
490	35	GO Process	negative regulation of metabolic process	CPB2|GAPDH|ENO1|PI3|THBS1|YWHAE|IQGAP1|S100A11|NPM1|YWHAG|F2|BASP1|SERPINA7|HIST1H1B|CBX3|NME1|SFN|CALM1|ITIH2|HDGF|ECM1|FLNA|MMP9|SET|CDA|HNRNPK|SERPINB1|GIG25|FKBP1A|HIST2H3A|PARK7|HSPA8|HNRNPC|ANXA8|HIST1H4A	0.0031	655	699|777|669|712|786|729|704|713|791|749|760|674|737|747|718|764|711|728|781|798|733|790|762|700|666|723|753|731|794|693|670|715|727|738|722	GO.0009892
491	15	GO Process	regulation of cell migration	VCL|PFN1|ARHGDIB|ACTN4|THBS1|ANXA3|IQGAP1|HSPA5|MSN|ECM1|FLNA|MMP9|MIEN1|GPI|SOD2	0.0031	655	698|696|679|688|786|756|704|717|720|733|790|762|789|732|793	GO.0030334
492	5	GO Process	animal organ regeneration	CPB2|ANXA3|AXL|PKM|LCP1	0.0031	655	699|756|796|767|772	GO.0031100
493	6	GO Process	cellular response to reactive oxygen species	MPO|PRDX1|AXL|MMP9|PARK7|SOD2	0.0031	655	671|708|796|762|670|793	GO.0034614
494	11	GO Process	defense response to other organism	PGLYRP1|MPO|GAPDH|COTL1|ANXA3|CAMP|FGB|F2|DEFA3|S100A12|HIST2H2BE	0.0031	655	684|671|777|681|756|748|751|760|719|710|763	GO.0098542
495	4	GO Component	cortical actin cytoskeleton	VCL|MYH9|CAP1|CFL1	0.0033	655	698|771|752|677	GO.0030864
496	5	GO Component	extracellular organelle	ALPL|CLIC1|ALDOA|HSPA8|ACTG1	0.0033	655	726|745|774|715|672	GO.0043230
497	6	GO Process	lymphocyte mediated immunity	C8G|CTSC|PRDX1|C6|C1RL|C8A	0.0033	655	742|750|708|707|676|739	GO.0002449
498	8	GO Process	regulation of mRNA metabolic process	NPM1|SET|HNRNPK|YWHAZ|ANP32A|HSPA8|VIM|HNRNPC	0.0033	655	791|700|723|761|701|715|800|727	GO.1903311
499	2	RCTM	Insulin effects increased synthesis of Xylulose-5-Phosphate	TALDO1|TKT	0.0033	655	687|775	HSA-163754
500	4	RCTM	Condensation of Prophase Chromosomes	HIST2H2BE|SET|HIST2H3A|HIST1H2BM	0.0033	655	763|700|693|779	HSA-2299718
501	3	GO Component	striated muscle thin filament	ACTA1|TPM3|TTN	0.0034	655	766|685|787	GO.0005865
502	6	KEGG Pathways	Estrogen signaling pathway	CTSD|CALML3|HSP90AA1|CALM1|MMP9|HSPA8	0.0034	655	746|667|754|728|762|715	hsa04915
503	33	GO Process	negative regulation of macromolecule metabolic process	CPB2|GAPDH|ENO1|PI3|THBS1|YWHAE|S100A11|NPM1|YWHAG|F2|BASP1|SERPINA7|HIST1H1B|CBX3|NME1|SFN|CALM1|ITIH2|HDGF|ECM1|FLNA|MMP9|SET|HNRNPK|SERPINB1|GIG25|FKBP1A|HIST2H3A|PARK7|HSPA8|HNRNPC|ANXA8|HIST1H4A	0.0034	655	699|777|669|712|786|729|713|791|749|760|674|737|747|718|764|711|728|781|798|733|790|762|700|723|753|731|794|693|670|715|727|738|722	GO.0010605
505	18	RCTM	Developmental Biology	MYH9|PFN1|PI3|VASP|PRSS8|HSP90AA1|TUBA1B|MSN|COL6A1|HIST2H2BE|MMP9|CAP1|HIST2H3A|HSPA8|CFL1|MYL6|ACTG1|HIST1H2BM	0.0035	655	771|696|712|714|682|754|741|720|768|763|762|752|693|715|677|692|672|779	HSA-1266738
506	23	GO Process	protein-containing complex assembly	CTSC|CAT|VASP|CAPG|NPM1|FGB|TBCA|PKM|HIST1H1B|HSP90AA1|COL6A1|HIST2H2BE|SET|CDA|ALDOA|HLA-DRA|FKBP1A|HIST2H3A|SOD2|TTN|HIST1H2BM|MARCKS|HIST1H4A	0.0037	655	750|769|714|785|791|751|721|767|747|754|768|763|700|666|774|725|794|693|793|787|779|795|722	GO.0065003
507	8	GO Process	muscle contraction	VCL|CALM1|ACTA1|TPM3|ALDOA|VIM|MYL6|TTN	0.0038	655	698|728|766|685|774|800|692|787	GO.0006936
508	11	GO Process	positive regulation of cell migration	PFN1|ACTN4|THBS1|ANXA3|IQGAP1|HSPA5|FLNA|MMP9|MIEN1|GPI|SOD2	0.0039	655	696|688|786|756|704|717|790|762|789|732|793	GO.0030335
509	7	KEGG Pathways	Epstein-Barr virus infection	YWHAE|YWHAG|PTMA|HLA-DRA|YWHAZ|HSPA8|VIM	0.004	655	729|749|776|725|761|715|800	hsa05169
510	4	RCTM	ERCC6 (CSB) and EHMT2 (G9a) positively regulate rRNA expression	CBX3|HIST2H2BE|HIST2H3A|HIST1H2BM	0.004	655	718|763|693|779	HSA-427389
511	65	GO Process	multicellular organismal process	CPB2|VCL|MYH9|NAMPT|MPO|PFN1|ARHGDIB|CAT|PI3|VASP|CHI3L1|THBS1|PRDX1|C6|YWHAE|ANXA3|IQGAP1|ARHGDIA|AZGP1|S100P|AXL|FGB|YWHAG|F2|BASP1|PRSS8|PKM|HSPA5|CADM1|HSP90AA1|NME1|SFN|CALM1|MSN|COL6A1|ACTA1|TPM3|S100A4|S100A12|HTRA1|ECM1|FLNA|MMP9|ALPL|COL15A1|GIG25|MTPN|ACTN1|ALDOA|HLA-DRA|YWHAZ|LCP1|FKBP1A|HIST2H3A|GDI1|STMN1|PARK7|SEPP1|CFL1|LDHA|VIM|SOD2|MYL6|TTN|ANXA8	0.0041	655	699|698|771|678|671|696|679|769|712|714|770|786|708|707|729|756|704|675|691|799|796|751|749|760|674|682|767|717|716|754|764|711|728|720|768|766|685|694|710|702|733|790|762|726|780|731|778|686|774|725|761|772|794|693|734|680|670|690|677|706|800|793|692|787|738	GO.0032501
512	54	GO Process	anatomical structure development	CPB2|VCL|MYH9|PFN1|ARHGDIB|CAT|PI3|VASP|CHI3L1|THBS1|PRDX1|C6|YWHAE|ANXA3|IQGAP1|ARHGDIA|AXL|YWHAG|F2|BASP1|PRSS8|PKM|HSPA5|CADM1|HSP90AA1|NME1|SFN|MSN|COL6A1|ACTA1|TAGLN2|S100A4|HTRA1|ECM1|FLNA|MMP9|CAP1|PGK1|ALPL|COL15A1|MTPN|ACTN1|LCP1|FKBP1A|GDI1|STMN1|SEPP1|CFL1|LDHA|VIM|MYL6|CPM|ACTG1|TTN	0.0041	655	699|698|771|696|679|769|712|714|770|786|708|707|729|756|704|675|796|749|760|674|682|767|717|716|754|764|711|720|768|766|695|694|702|733|790|762|752|709|726|780|778|686|772|794|734|680|690|677|706|800|692|730|672|787	GO.0048856
515	65	GO Process	regulation of metabolic process	CPB2|MYH9|NAMPT|C8G|PFN1|CTSC|GAPDH|ENO1|CAT|PI3|ACTN4|CHI3L1|THBS1|PRDX1|C6|YWHAE|ANXA3|IQGAP1|S100A11|NPM1|FGB|YWHAG|F2|BASP1|HSPA5|SERPINA7|HIST1H1B|HSP90AA1|CBX3|NME1|SFN|CALM1|ITIH2|MSN|C8A|ACTA1|HDGF|S100A12|HTRA1|ECM1|FLNA|PGAM1|MMP9|SET|CDA|HNRNPK|SERPINB1|GOLM1|GIG25|MTPN|NME2|ACTN1|YWHAZ|FKBP1A|HIST2H3A|UBE2L3|ANP32A|PARK7|HSPA8|VIM|SOD2|HNRNPC|TTN|ANXA8|HIST1H4A	0.0042	655	699|771|678|742|696|750|777|669|769|712|688|770|786|708|707|729|756|704|713|791|751|749|760|674|717|737|747|754|718|764|711|728|781|720|739|766|798|710|702|733|790|757|762|700|666|723|753|792|731|778|758|686|761|794|693|673|701|670|715|800|793|727|787|738|722	GO.0019222
516	4	GO Process	antibacterial humoral response	CAMP|FGB|DEFA3|HIST2H2BE	0.0042	655	748|751|719|763	GO.0019731
517	18	GO Process	response to abiotic stimulus	CPB2|MPO|CAT|ACTN4|CHI3L1|THBS1|YWHAE|NPM1|PKM|HSPA5|HSP90AA1|ACTA1|CTSS|PGK1|MTPN|LDHA|ACTG1|TTN	0.0043	655	699|671|769|688|770|786|729|791|767|717|754|766|740|709|778|706|672|787	GO.0009628
518	9	GO Process	regulation of supramolecular fiber organization	PFN1|VASP|CAPG|FLNA|MTPN|STMN1|PARK7|HSPA8|CFL1	0.0043	655	696|714|785|790|778|680|670|715|677	GO.1902903
519	3	GO Process	glyceraldehyde-3-phosphate metabolic process	PGD|TALDO1|TKT	0.0044	655	689|687|775	GO.0019682
520	8	GO Process	regulation of protein stability	PFN1|AFM|GAPDH|HIST1H1B|HSP90AA1|FLNA|PARK7|HSPA8	0.0044	655	696|783|777|747|754|790|670|715	GO.0031647
521	6	GO Process	cell junction assembly	VCL|VASP|ACTN4|FLNA|ACTN1|ACTG1	0.0044	655	698|714|688|790|686|672	GO.0034329
522	10	GO Process	small molecule catabolic process	PON1|GAPDH|ENO1|PKM|PGAM1|AKR1A1|PGK1|CDA|ALDOA|GPI	0.0044	655	782|777|669|767|757|759|709|666|774|732	GO.0044282
523	4	GO Process	actin filament bundle assembly	ACTN4|ACTN1|LCP1|MARCKS	0.0044	655	688|686|772|795	GO.0051017
524	51	GO Process	signal transduction	PGLYRP1|MYH9|NAMPT|PFN1|ACTN4|CHI3L1|YWHAE|IQGAP1|ARHGDIA|S100A11|NPM1|AXL|FGB|F2|TALDO1|HSPA5|DEFA3|HSP90AA1|SFN|CALM1|MSN|HDGF|CTSS|ECM1|GSTO1|FLNA|MMP9|CAP1|LCN2|COL15A1|CDA|CLIC1|HNRNPK|GDI2|NME2|HLA-DRA|YWHAZ|LCP1|FKBP1A|HIST2H3A|GDI1|STMN1|ANP32A|PARK7|PPIA|HSPA8|CFL1|VIM|SOD2|ACTG1|TTN	0.0046	655	684|771|678|696|688|770|729|704|675|713|791|796|751|760|687|717|719|754|711|728|720|798|740|733|755|790|762|752|724|780|666|745|723|735|758|725|761|772|794|693|734|680|701|670|697|715|677|800|793|672|787	GO.0007165
525	13	GO Process	drug metabolic process	MPO|GAPDH|ENO1|CAT|PRDX1|PKM|PGAM1|PGK1|ALDOA|GPI|PARK7|HSPA8|LDHA	0.0046	655	671|777|669|769|708|767|757|709|774|732|670|715|706	GO.0017144
526	13	GO Process	regulation of protein transport	GAPDH|YWHAE|CAMP|FGB|CADM1|SFN|LCP1|GDI1|GPI|PARK7|PPIA|HSPA8|TTN	0.0046	655	777|729|748|751|716|711|772|734|732|670|697|715|787	GO.0051223
527	11	GO Process	regulation of cellular protein localization	YWHAE|IQGAP1|YWHAG|F2|HSP90AA1|SFN|MSN|YWHAZ|LCP1|GDI1|PARK7	0.0046	655	729|704|749|760|754|711|720|761|772|734|670	GO.1903827
528	13	GO Component	perinuclear region of cytoplasm	GAPDH|ACTN4|CHI3L1|HSP90AA1|NME1|MSN|S100A4|FLNA|SET|CLIC1|MTPN|ANP32A|PARK7	0.0047	655	777|688|770|754|764|720|694|790|700|745|778|701|670	GO.0048471
529	13	GO Process	carbohydrate derivative biosynthetic process	GAPDH|ENO1|PKM|NME1|PGAM1|AKR1A1|PGK1|CDA|NME2|ALDOA|TKT|GPI|LDHA	0.0047	655	777|669|767|764|757|759|709|666|758|774|775|732|706	GO.1901137
530	10	GO Process	activation of immune response	PGLYRP1|C8G|C6|C1RL|FGB|HSP90AA1|C8A|CTSS|HLA-DRA|ACTG1	0.0048	655	684|742|707|676|751|754|739|740|725|672	GO.0002253
531	21	GO Process	movement of cell or subcellular component	MYH9|CEACAM8|VASP|ACTN4|THBS1|YWHAE|S100P|AXL|MSN|ACTA1|TPM3|S100A12|FLNA|MMP9|CAP1|LCP1|PPIA|CFL1|VIM|MYL6|TTN	0.0048	655	771|773|714|688|786|729|799|796|720|766|685|710|790|762|752|772|697|677|800|692|787	GO.0006928
532	26	GO Process	catabolic process	PGLYRP1|PON1|MPO|CTSC|GAPDH|ENO1|CTSD|CAT|PRDX1|PKM|HSPA5|HSP90AA1|CTSS|GSTO1|PGAM1|AKR1A1|MMP9|PGK1|COL15A1|CDA|ALDOA|UBE2L3|GPI|PARK7|HSPA8|LDHA	0.0048	655	684|782|671|750|777|669|746|769|708|767|717|754|740|755|757|759|762|709|780|666|774|673|732|670|715|706	GO.0009056
533	3	GO Process	hydrogen peroxide catabolic process	MPO|CAT|PRDX1	0.0048	655	671|769|708	GO.0042744
534	7	GO Process	cellular response to toxic substance	MPO|CAT|PRDX1|AXL|GSTO1|PARK7|SOD2	0.0048	655	671|769|708|796|755|670|793	GO.0097237
535	3	RCTM	RHO GTPases Activate ROCKs	MYH9|CFL1|MYL6	0.0048	655	771|677|692	HSA-5627117
536	5	RCTM	Antimicrobial peptides	PGLYRP1|PI3|CAMP|DEFA3|LCN2	0.0048	655	684|712|748|719|724	HSA-6803157
537	5	GO Process	positive regulation of ion transmembrane transporter activity	ACTN4|CALM1|CTSS|GSTO1|GLRX	0.005	655	688|728|740|755|784	GO.0032414
538	7	GO Process	cell junction organization	VCL|VASP|ACTN4|CADM1|FLNA|ACTN1|ACTG1	0.005	655	698|714|688|716|790|686|672	GO.0034330
539	5	GO Process	negative regulation of cysteine-type endopeptidase activity involved in apoptotic process	THBS1|YWHAE|SFN|MMP9|PARK7	0.005	655	786|729|711|762|670	GO.0043154
540	13	GO Process	negative regulation of cellular component organization	PFN1|ACTN4|THBS1|CAPG|ARHGDIA|NPM1|SET|GDI1|STMN1|PARK7|HSPA8|VIM|HNRNPC	0.0051	655	696|688|786|785|675|791|700|734|680|670|715|800|727	GO.0051129
541	5	GO Component	nucleosome	HIST1H1B|HIST2H2BE|HIST2H3A|HIST1H2BM|HIST1H4A	0.0052	655	747|763|693|779|722	GO.0000786
542	5	GO Process	negative regulation of ion transmembrane transport	THBS1|YWHAE|CALM1|GSTO1|MMP9	0.0053	655	786|729|728|755|762	GO.0034766
543	3	GO Process	fibrinolysis	CPB2|FGB|F2	0.0053	655	699|751|760	GO.0042730
544	3	GO Process	glucose 6-phosphate metabolic process	PGD|TALDO1|TKT	0.0053	655	689|687|775	GO.0051156
545	6	RCTM	Degradation of the extracellular matrix	CTSD|COL6A1|HTRA1|CTSS|MMP9|COL15A1	0.0054	655	746|768|702|740|762|780	HSA-1474228
546	2	GO Function	Rab GDP-dissociation inhibitor activity	GDI2|GDI1	0.0055	655	735|734	GO.0005093
547	5	KEGG Pathways	HIF-1 signaling pathway	GAPDH|ENO1|PGK1|ALDOA|LDHA	0.0055	655	777|669|709|774|706	hsa04066
548	6	KEGG Pathways	MicroRNAs in cancer	THBS1|MMP9|HNRNPK|STMN1|VIM|MARCKS	0.0055	655	786|762|723|680|800|795	hsa05206
549	5	RCTM	EPH-Ephrin signaling	MYH9|MMP9|CFL1|MYL6|ACTG1	0.0055	655	771|762|677|692|672	HSA-2682334
550	5	RCTM	Cell junction organization	VASP|CADM1|FLNA|ACTN1|ACTG1	0.0055	655	714|716|790|686|672	HSA-446728
551	27	GO Process	anatomical structure morphogenesis	VCL|MYH9|PFN1|VASP|THBS1|IQGAP1|AXL|HSPA5|HSP90AA1|MSN|COL6A1|ACTA1|HTRA1|ECM1|FLNA|MMP9|CAP1|ALPL|COL15A1|MTPN|ACTN1|FKBP1A|STMN1|CFL1|CPM|ACTG1|TTN	0.0056	655	698|771|696|714|786|704|796|717|754|720|768|766|702|733|790|762|752|726|780|778|686|794|680|677|730|672|787	GO.0009653
552	7	RCTM	Muscle contraction	VCL|CALM1|ACTA1|TPM3|VIM|MYL6|TTN	0.0056	655	698|728|766|685|800|692|787	HSA-397014
553	26	GO Component	cell projection	MYH9|VASP|ACTN4|YWHAE|ANXA3|IQGAP1|S100A11|S100P|BASP1|PKM|HSP90AA1|NME1|MSN|ACTA1|S100A4|FLNA|HNRNPK|MTPN|NME2|ACTN1|LCP1|GDI1|STMN1|PARK7|CFL1|VIM	0.0057	655	771|714|688|729|756|704|713|799|674|767|754|764|720|766|694|790|723|778|758|686|772|734|680|670|677|800	GO.0042995
554	3	GO Process	innate immune response in mucosa	CAMP|DEFA3|HIST2H2BE	0.0058	655	748|719|763	GO.0002227
555	4	RCTM	Signaling by RAS mutants	VCL|IQGAP1|FGB|ACTG1	0.0058	655	698|704|751|672	HSA-6802949
556	4	GO Function	disulfide oxidoreductase activity	SH3BGRL3|GSTO1|PGK1|GLRX	0.0059	655	744|755|709|784	GO.0015036
557	4	GO Function	oxidoreductase activity, acting on peroxide as acceptor	MPO|CAT|PRDX1|PARK7	0.0059	655	671|769|708|670	GO.0016684
558	2	GO Process	xylulose metabolic process	TALDO1|TKT	0.006	655	687|775	GO.0005997
559	4	GO Process	collagen metabolic process	CTSD|CTSS|MMP9|COL15A1	0.006	655	746|740|762|780	GO.0032963
560	2	GO Process	positive regulation of pinocytosis	ACTN4|AXL	0.006	655	688|796	GO.0048549
561	23	GO Process	positive regulation of protein metabolic process	MYH9|CTSC|ENO1|CHI3L1|THBS1|C6|IQGAP1|NPM1|FGB|F2|HSPA5|HIST1H1B|HSP90AA1|CALM1|MSN|S100A12|MMP9|HNRNPK|MTPN|FKBP1A|UBE2L3|PARK7|VIM	0.006	655	771|750|669|770|786|707|704|791|751|760|717|747|754|728|720|710|762|723|778|794|673|670|800	GO.0051247
562	2	GO Process	cytolysis by host of symbiont cells	CAMP|F2	0.006	655	748|760	GO.0051838
563	2	GO Process	chaperone-mediated autophagy	HSP90AA1|HSPA8	0.006	655	754|715	GO.0061684
564	2	GO Process	stress response to metal ion	HSPA5|PARK7	0.006	655	717|670	GO.0097501
565	5	GO Process	negative regulation of intrinsic apoptotic signaling pathway	ENO1|MMP9|PARK7|SOD2|TPT1	0.006	655	669|762|670|793|801	GO.2001243
566	3	RCTM	Deregulated CDK5 triggers multiple neurodegenerative pathways in Alzheimer's disease models	PRDX1|YWHAE|SOD2	0.0062	655	708|729|793	HSA-8862803
568	22	GO Process	positive regulation of signal transduction	CTSC|CAT|ACTN4|CHI3L1|THBS1|YWHAE|IQGAP1|AXL|FGB|YWHAG|F2|HSP90AA1|SFN|CALM1|S100A4|S100A12|GSTO1|FLNA|MMP9|SH3BGRL|YWHAZ|PARK7	0.0063	655	750|769|688|770|786|729|704|796|751|749|760|754|711|728|694|710|755|790|762|788|761|670	GO.0009967
570	13	RCTM	Vesicle-mediated transport	MYH9|CTSC|YWHAE|YWHAG|HSP90AA1|TUBA1B|SFN|CALM1|GDI2|YWHAZ|GDI1|HSPA8|ACTG1	0.0064	655	771|750|729|749|754|741|711|728|735|761|734|715|672	HSA-5653656
571	8	GO Component	endoplasmic reticulum lumen	CTSC|THBS1|F2|HSPA5|ITIH2|COL6A1|COL15A1|GOLM1	0.0065	655	750|786|760|717|781|768|780|792	GO.0005788
573	3	RCTM	Nephrin family interactions	ACTN4|IQGAP1|ACTN1	0.0065	655	688|704|686	HSA-373753
574	6	GO Process	regeneration	CPB2|ANXA3|AXL|PKM|MTPN|LCP1	0.0067	655	699|756|796|767|778|772	GO.0031099
575	7	GO Process	response to mechanical stimulus	MPO|CHI3L1|THBS1|ACTA1|MTPN|ACTG1|TTN	0.0068	655	671|770|786|766|778|672|787	GO.0009612
577	3	GO Component	podosome	VCL|HNRNPK|LCP1	0.007	655	698|723|772	GO.0002102
578	25	GO Component	plasma membrane bounded cell projection	MYH9|VASP|ACTN4|YWHAE|ANXA3|IQGAP1|S100A11|S100P|BASP1|PKM|HSP90AA1|NME1|MSN|ACTA1|S100A4|FLNA|MTPN|NME2|ACTN1|LCP1|GDI1|STMN1|PARK7|CFL1|VIM	0.0072	655	771|714|688|729|756|704|713|799|674|767|754|764|720|766|694|790|778|758|686|772|734|680|670|677|800	GO.0120025
579	13	GO Process	regulation of growth	MPO|ENO1|CAMP|F2|BASP1|HIST1H1B|SFN|HTRA1|CDA|MTPN|TKT|GDI1|SEPP1	0.0073	655	671|669|748|760|674|747|711|702|666|778|775|734|690	GO.0040008
580	3	GO Component	M band	ENO1|ALDOA|TTN	0.0075	655	669|774|787	GO.0031430
581	4	GO Process	extracellular matrix disassembly	HTRA1|CTSS|MMP9|LCP1	0.0075	655	702|740|762|772	GO.0022617
583	3	GO Process	positive regulation of protein processing	MYH9|ENO1|C6	0.0077	655	771|669|707	GO.0010954
584	10	GO Process	regulation of protein complex assembly	PFN1|VASP|CAPG|HSP90AA1|MSN|MTPN|LCP1|STMN1|PARK7|HSPA8	0.0077	655	696|714|785|754|720|778|772|680|670|715	GO.0043254
585	5	GO Process	reactive oxygen species metabolic process	MPO|CAT|PRDX1|PARK7|SOD2	0.0077	655	671|769|708|670|793	GO.0072593
586	4	RCTM	RNA Polymerase I Chain Elongation	CBX3|HIST2H2BE|HIST2H3A|HIST1H2BM	0.0077	655	718|763|693|779	HSA-73777
591	2	GO Process	negative regulation of cysteine-type endopeptidase activity involved in apoptotic signaling pathway	MMP9|PARK7	0.008	655	762|670	GO.2001268
592	4	RCTM	Signaling by BRAF and RAF fusions	VCL|IQGAP1|FGB|ACTG1	0.0081	655	698|704|751|672	HSA-6802952
593	2	GO Function	Rho GDP-dissociation inhibitor activity	ARHGDIB|ARHGDIA	0.0082	655	679|675	GO.0005094
594	2	GO Function	protein kinase C inhibitor activity	YWHAG|SFN	0.0082	655	749|711	GO.0008426
596	12	GO Process	positive regulation of immune response	PGLYRP1|C8G|C6|C1RL|FGB|CADM1|HSP90AA1|C8A|CTSS|HLA-DRA|PARK7|ACTG1	0.0082	655	684|742|707|676|751|716|754|739|740|725|670|672	GO.0050778
597	7	GO Process	negative regulation of apoptotic signaling pathway	ENO1|THBS1|FGB|MMP9|PARK7|SOD2|TPT1	0.0082	655	669|786|751|762|670|793|801	GO.2001234
598	16	GO Process	oxoacid metabolic process	PON1|MPO|GAPDH|ENO1|PGD|PKM|ITIH2|GSTO1|PGAM1|AKR1A1|PGK1|ALDOA|LDHB|GPI|PARK7|LDHA	0.0083	655	782|671|777|669|689|767|781|755|757|759|709|774|705|732|670|706	GO.0043436
599	45	GO Process	system development	CPB2|VCL|MYH9|PFN1|CAT|PI3|VASP|CHI3L1|THBS1|PRDX1|YWHAE|ANXA3|IQGAP1|ARHGDIA|AXL|YWHAG|F2|BASP1|PRSS8|PKM|HSPA5|HSP90AA1|NME1|SFN|MSN|ACTA1|S100A4|HTRA1|ECM1|FLNA|MMP9|ALPL|COL15A1|MTPN|ACTN1|LCP1|FKBP1A|GDI1|STMN1|SEPP1|CFL1|LDHA|VIM|MYL6|TTN	0.0084	655	699|698|771|696|769|712|714|770|786|708|729|756|704|675|796|749|760|674|682|767|717|754|764|711|720|766|694|702|733|790|762|726|780|778|686|772|794|734|680|690|677|706|800|692|787	GO.0048731
600	6	GO Process	regulation of intrinsic apoptotic signaling pathway	ENO1|MMP9|HNRNPK|PARK7|SOD2|TPT1	0.0084	655	669|762|723|670|793|801	GO.2001242
601	4	RCTM	Assembly of collagen fibrils and other multimeric structures	COL6A1|CTSS|MMP9|COL15A1	0.0084	655	768|740|762|780	HSA-2022090
602	4	RCTM	Regulation of actin dynamics for phagocytic cup formation	MYH9|HSP90AA1|CFL1|ACTG1	0.0084	655	771|754|677|672	HSA-2029482
603	4	GO Component	cell-cell adherens junction	VCL|MYH9|CADM1|ACTN1	0.0085	655	698|771|716|686	GO.0005913
604	5	GO Component	Z disc	ACTN4|FLNA|ACTN1|FKBP1A|TTN	0.0085	655	688|790|686|794|787	GO.0030018
605	15	GO Process	carboxylic acid metabolic process	PON1|GAPDH|ENO1|PGD|PKM|ITIH2|GSTO1|PGAM1|AKR1A1|PGK1|ALDOA|LDHB|GPI|PARK7|LDHA	0.0085	655	782|777|669|689|767|781|755|757|759|709|774|705|732|670|706	GO.0019752
606	5	RCTM	Interleukin-4 and Interleukin-13 signaling	HSP90AA1|MMP9|LCN2|HSPA8|VIM	0.0085	655	754|762|724|715|800	HSA-6785807
607	14	GO Process	regulation of cellular localization	YWHAE|IQGAP1|YWHAG|F2|HSP90AA1|SFN|CALM1|MSN|GSTO1|YWHAZ|LCP1|FKBP1A|GDI1|PARK7	0.0086	655	729|704|749|760|754|711|728|720|755|761|772|794|734|670	GO.0060341
608	8	GO Process	positive regulation of cellular protein localization	YWHAE|IQGAP1|YWHAG|F2|SFN|MSN|YWHAZ|PARK7	0.0086	655	729|704|749|760|711|720|761|670	GO.1903829
609	52	GO Component	plasma membrane	VCL|MYH9|C8G|GAPDH|ENO1|CAT|PI3|CEACAM8|VASP|THBS1|C6|ANXA3|IQGAP1|AZGP1|S100P|AXL|FGB|F2|BASP1|PRSS8|HSPA5|CADM1|HSP90AA1|NME1|CALM1|MSN|C8A|COL6A1|S100A12|HTRA1|FLNA|AKR1A1|CAP1|DNAJC9|ALPL|CLIC1|GOLM1|MIEN1|ACTN1|HLA-DRA|LCP1|FKBP1A|GPI|PARK7|HSPA8|CFL1|FCGR3B|VIM|CPM|ACTG1|ANXA8|MARCKS	0.0087	655	698|771|742|777|669|769|712|773|714|786|707|756|704|691|799|796|751|760|674|682|717|716|754|764|728|720|739|768|710|702|790|759|752|665|726|745|792|789|686|725|772|794|732|670|715|677|743|800|730|672|738|795	GO.0005886
610	8	GO Process	blood coagulation	CPB2|AXL|FGB|F2|FLNA|YWHAZ|HIST2H3A|ANXA8	0.0087	655	699|796|751|760|790|761|693|738	GO.0007596
611	2	GO Component	fibrinogen complex	THBS1|FGB	0.0088	655	786|751	GO.0005577
612	2	GO Component	F-actin capping protein complex	CAPG|MTPN	0.0088	655	785|778	GO.0008290
613	9	GO Process	regulation of metal ion transport	ACTN4|YWHAE|F2|PRSS8|CALM1|GSTO1|FLNA|GLRX|FKBP1A	0.0088	655	688|729|760|682|728|755|790|784|794	GO.0010959
614	7	GO Process	cellular response to oxidative stress	MPO|CAT|PRDX1|AXL|MMP9|PARK7|SOD2	0.0088	655	671|769|708|796|762|670|793	GO.0034599
615	12	GO Component	polymeric cytoskeletal fiber	IQGAP1|TBCA|TUBA1B|NME1|CALM1|ACTA1|TPM3|FLNA|LCP1|STMN1|VIM|ACTG1	0.0089	655	704|721|741|764|728|766|685|790|772|680|800|672	GO.0099513
616	9	GO Process	regulation of immune effector process	PGLYRP1|CPB2|C8G|C6|F2|CADM1|C8A|HTRA1|GPI	0.009	655	684|699|742|707|760|716|739|702|732	GO.0002697
617	23	GO Process	cellular catabolic process	PON1|MPO|CTSC|GAPDH|ENO1|CTSD|CAT|PRDX1|PKM|HSPA5|HSP90AA1|CTSS|GSTO1|PGAM1|AKR1A1|PGK1|CDA|ALDOA|UBE2L3|GPI|PARK7|HSPA8|LDHA	0.009	655	782|671|750|777|669|746|769|708|767|717|754|740|755|757|759|709|666|774|673|732|670|715|706	GO.0044248
618	3	GO Process	multi-organism cellular process	CAMP|F2|PPIA	0.009	655	748|760|697	GO.0044764
619	3	GO Process	regulation of ryanodine-sensitive calcium-release channel activity	CALM1|GSTO1|FKBP1A	0.009	655	728|755|794	GO.0060314
620	6	RCTM	Apoptosis	YWHAE|YWHAG|HIST1H1B|SFN|YWHAZ|VIM	0.009	655	729|749|747|711|761|800	HSA-109581
621	7	GO Component	adherens junction	VCL|MYH9|VASP|CADM1|ACTN1|LCP1|ACTG1	0.0093	655	698|771|714|716|686|772|672	GO.0005912
622	14	GO Function	oxidoreductase activity	MPO|GAPDH|CAT|PRDX1|PGD|SH3BGRL3|GSTO1|AKR1A1|PGK1|GLRX|LDHB|PARK7|LDHA|SOD2	0.0093	655	671|777|769|708|689|744|755|759|709|784|705|670|706|793	GO.0016491
623	60	GO Process	regulation of cellular metabolic process	CPB2|MYH9|NAMPT|PFN1|CTSC|GAPDH|ENO1|CAT|PI3|ACTN4|CHI3L1|THBS1|PRDX1|C6|YWHAE|ANXA3|IQGAP1|S100A11|NPM1|FGB|YWHAG|F2|BASP1|HSPA5|SERPINA7|HIST1H1B|HSP90AA1|CBX3|SFN|CALM1|ITIH2|MSN|HDGF|S100A12|HTRA1|ECM1|FLNA|PGAM1|MMP9|SET|CDA|HNRNPK|SERPINB1|GIG25|MTPN|NME2|ACTN1|YWHAZ|FKBP1A|HIST2H3A|UBE2L3|ANP32A|PARK7|HSPA8|VIM|SOD2|HNRNPC|TTN|ANXA8|HIST1H4A	0.0093	655	699|771|678|696|750|777|669|769|712|688|770|786|708|707|729|756|704|713|791|751|749|760|674|717|737|747|754|718|711|728|781|720|798|710|702|733|790|757|762|700|666|723|753|731|778|758|686|761|794|693|673|701|670|715|800|793|727|787|738|722	GO.0031323
624	10	GO Process	posttranscriptional regulation of gene expression	GAPDH|THBS1|NPM1|SET|MTPN|YWHAZ|ANP32A|HSPA8|VIM|HNRNPC	0.0094	655	777|786|791|700|778|761|701|715|800|727	GO.0010608
625	15	GO Process	regulation of cellular component biogenesis	PFN1|VASP|THBS1|CAPG|IQGAP1|NPM1|HSP90AA1|MSN|FLNA|MTPN|MIEN1|LCP1|STMN1|PARK7|HSPA8	0.0094	655	696|714|786|785|704|791|754|720|790|778|789|772|680|670|715	GO.0044087
626	9	GO Process	positive regulation of protein transport	GAPDH|YWHAE|CAMP|FGB|CADM1|SFN|GPI|PPIA|TTN	0.0094	655	777|729|748|751|716|711|732|697|787	GO.0051222
627	10	GO Process	regulation of cell morphogenesis	MYH9|ACTN4|ARHGDIA|FGB|F2|MSN|FLNA|ALDOA|GDI1|CFL1	0.0095	655	771|688|675|751|760|720|790|774|734|677	GO.0022604
628	9	GO Component	cell-cell junction	VCL|MYH9|VASP|ACTN4|IQGAP1|CADM1|FLNA|ACTN1|CFL1	0.0096	655	698|771|714|688|704|716|790|686|677	GO.0005911
629	6	GO Component	protein-DNA complex	NPM1|HIST1H1B|HIST2H2BE|HIST2H3A|HIST1H2BM|HIST1H4A	0.0096	655	791|747|763|693|779|722	GO.0032993
630	3	GO Process	nucleobase-containing small molecule interconversion	NME1|GLRX|NME2	0.0096	655	764|784|758	GO.0015949
631	3	GO Process	pyrimidine nucleoside biosynthetic process	NME1|CDA|NME2	0.0096	655	764|666|758	GO.0046134
632	28	GO Process	cell surface receptor signaling pathway	MYH9|PFN1|IQGAP1|ARHGDIA|AXL|F2|TALDO1|HSP90AA1|CALM1|MSN|GSTO1|FLNA|MMP9|LCN2|CDA|NME2|HLA-DRA|YWHAZ|LCP1|FKBP1A|HIST2H3A|STMN1|PPIA|HSPA8|CFL1|VIM|SOD2|ACTG1	0.0098	655	771|696|704|675|796|760|687|754|728|720|755|790|762|724|666|758|725|761|772|794|693|680|697|715|677|800|793|672	GO.0007166
633	2	GO Process	pentose-phosphate shunt, non-oxidative branch	TALDO1|TKT	0.0098	655	687|775	GO.0009052
634	2	GO Process	negative regulation of plasminogen activation	CPB2|THBS1	0.0098	655	699|786	GO.0010757
635	2	GO Process	skeletal muscle thin filament assembly	ACTA1|TTN	0.0098	655	766|787	GO.0030240
636	4	RCTM	Collagen degradation	CTSD|COL6A1|MMP9|COL15A1	0.0098	655	746|768|762|780	HSA-1442490
637	4	RCTM	Semaphorin interactions	MYH9|HSP90AA1|CFL1|MYL6	0.0098	655	771|754|677|692	HSA-373755
638	5	GO Function	serine-type endopeptidase inhibitor activity	PI3|SERPINA7|ITIH2|SERPINB1|GIG25	0.0101	655	712|737|781|753|731	GO.0004867
639	12	RCTM	Membrane Trafficking	MYH9|CTSC|YWHAE|YWHAG|TUBA1B|SFN|CALM1|GDI2|YWHAZ|GDI1|HSPA8|ACTG1	0.0103	655	771|750|729|749|741|711|728|735|761|734|715|672	HSA-199991
640	9	GO Process	regulation of multi-organism process	PGLYRP1|MPO|ARHGDIB|GAPDH|CAMP|HTRA1|PPIA|HSPA8|CFL1	0.0104	655	684|671|679|777|748|702|697|715|677	GO.0043900
641	3	GO Process	protein depolymerization	STMN1|HSPA8|CFL1	0.0104	655	680|715|677	GO.0051261
642	4	RCTM	RUNX1 regulates genes involved in megakaryocyte differentiation and platelet function	THBS1|HIST2H2BE|HIST2H3A|HIST1H2BM	0.0104	655	786|763|693|779	HSA-8936459
643	5	KEGG Pathways	Oocyte meiosis	YWHAE|YWHAG|CALML3|CALM1|YWHAZ	0.0105	655	729|749|667|728|761	hsa04114
644	5	KEGG Pathways	Neurotrophin signaling pathway	ARHGDIB|YWHAE|ARHGDIA|CALML3|CALM1	0.0105	655	679|729|675|667|728	hsa04722
645	9	GO Process	response to oxidative stress	MPO|CAT|PRDX1|AXL|MMP9|PARK7|SEPP1|LDHA|SOD2	0.0105	655	671|769|708|796|762|670|690|706|793	GO.0006979
646	15	GO Process	positive regulation of immune system process	PGLYRP1|C8G|THBS1|C6|C1RL|AXL|FGB|CADM1|HSP90AA1|C8A|CTSS|HLA-DRA|GPI|PARK7|ACTG1	0.0107	655	684|742|786|707|676|796|751|716|754|739|740|725|732|670|672	GO.0002684
647	2	GO Function	transferase activity, transferring aldehyde or ketonic groups	TALDO1|TKT	0.0108	655	687|775	GO.0016744
648	10	GO Process	aromatic compound catabolic process	PON1|GAPDH|ENO1|PKM|PGAM1|PGK1|CDA|ALDOA|GPI|LDHA	0.011	655	782|777|669|767|757|709|666|774|732|706	GO.0019439
649	4	GO Component	extracellular exosome	CLIC1|ALDOA|HSPA8|ACTG1	0.0112	655	745|774|715|672	GO.0070062
650	3	GO Process	NADP metabolic process	PGD|TALDO1|TKT	0.0112	655	689|687|775	GO.0006739
651	3	GO Process	positive regulation of sodium ion transport	ACTN4|PRSS8|GLRX	0.0112	655	688|682|784	GO.0010765
652	6	GO Process	positive regulation of binding	PON1|NME1|MMP9|FKBP1A|STMN1|PARK7	0.0112	655	782|764|762|794|680|670	GO.0051099
653	7	GO Process	regulation of actin filament organization	PFN1|VASP|CAPG|FLNA|MTPN|STMN1|CFL1	0.0112	655	696|714|785|790|778|680|677	GO.0110053
654	49	GO Process	multicellular organism development	CPB2|VCL|MYH9|PFN1|ARHGDIB|CAT|PI3|VASP|CHI3L1|THBS1|PRDX1|C6|YWHAE|ANXA3|IQGAP1|ARHGDIA|AXL|YWHAG|F2|BASP1|PRSS8|PKM|HSPA5|CADM1|HSP90AA1|NME1|SFN|MSN|COL6A1|ACTA1|S100A4|HTRA1|ECM1|FLNA|MMP9|ALPL|COL15A1|MTPN|ACTN1|LCP1|FKBP1A|GDI1|STMN1|SEPP1|CFL1|LDHA|VIM|MYL6|TTN	0.0116	655	699|698|771|696|679|769|712|714|770|786|708|707|729|756|704|675|796|749|760|674|682|767|717|716|754|764|711|720|768|766|694|702|733|790|762|726|780|778|686|772|794|734|680|690|677|706|800|692|787	GO.0007275
655	2	GO Component	fascia adherens	VCL|ACTN1	0.012	655	698|686	GO.0005916
656	5	RCTM	Estrogen-dependent gene expression	CTSD|HSP90AA1|HIST2H2BE|HIST2H3A|HIST1H2BM	0.0121	655	746|754|763|693|779	HSA-9018519
657	10	GO Process	wound healing	CPB2|AXL|FGB|F2|PKM|FLNA|MTPN|YWHAZ|HIST2H3A|ANXA8	0.0122	655	699|796|751|760|767|790|778|761|693|738	GO.0042060
658	22	GO Function	signaling receptor binding	NAMPT|CAT|ACTN4|THBS1|S100P|FGB|YWHAG|F2|CADM1|MSN|HDGF|S100A4|S100A12|ECM1|FLNA|ACTN1|LCP1|FKBP1A|GPI|PARK7|HSPA8|CFL1	0.0124	655	678|769|688|786|799|751|749|760|716|720|798|694|710|733|790|686|772|794|732|670|715|677	GO.0005102
659	5	GO Function	chaperone binding	CTSC|FGB|TBCA|HSPA5|HSPA8	0.0124	655	750|751|721|717|715	GO.0051087
660	7	GO Function	peptidase regulator activity	CTSC|GAPDH|PI3|SERPINA7|ITIH2|SERPINB1|GIG25	0.0124	655	750|777|712|737|781|753|731	GO.0061134
661	4	GO Function	scaffold protein binding	YWHAE|HSP90AA1|PARK7|VIM	0.0124	655	729|754|670|800	GO.0097110
663	7	GO Process	positive regulation of protein secretion	GAPDH|CAMP|FGB|CADM1|GPI|PPIA|TTN	0.0124	655	777|748|751|716|732|697|787	GO.0050714
664	5	RCTM	MHC class II antigen presentation	CTSC|CTSD|TUBA1B|CTSS|HLA-DRA	0.0124	655	750|746|741|740|725	HSA-2132295
667	34	GO Process	animal organ development	CPB2|MYH9|CAT|PI3|CHI3L1|YWHAE|ANXA3|IQGAP1|AXL|BASP1|PRSS8|PKM|HSPA5|NME1|SFN|MSN|ACTA1|S100A4|HTRA1|ECM1|FLNA|MMP9|ALPL|MTPN|ACTN1|LCP1|FKBP1A|STMN1|SEPP1|CFL1|LDHA|VIM|MYL6|TTN	0.0127	655	699|771|769|712|770|729|756|704|796|674|682|767|717|764|711|720|766|694|702|733|790|762|726|778|686|772|794|680|690|677|706|800|692|787	GO.0048513
668	3	RCTM	RNA Polymerase I Promoter Opening	HIST2H2BE|HIST2H3A|HIST1H2BM	0.0128	655	763|693|779	HSA-73728
669	5	GO Process	platelet activation	AXL|FGB|F2|FLNA|YWHAZ	0.0129	655	796|751|760|790|761	GO.0030168
670	13	GO Process	cellular component morphogenesis	VCL|MYH9|VASP|IQGAP1|AXL|HSP90AA1|ACTA1|FLNA|CAP1|ACTN1|STMN1|ACTG1|TTN	0.0129	655	698|771|714|704|796|754|766|790|752|686|680|672|787	GO.0032989
671	21	GO Process	positive regulation of cellular protein metabolic process	MYH9|CTSC|ENO1|CHI3L1|THBS1|C6|IQGAP1|NPM1|FGB|F2|HSPA5|HIST1H1B|HSP90AA1|CALM1|MSN|S100A12|MMP9|FKBP1A|UBE2L3|PARK7|VIM	0.013	655	771|750|669|770|786|707|704|791|751|760|717|747|754|728|720|710|762|794|673|670|800	GO.0032270
672	2	GO Function	L-lactate dehydrogenase activity	LDHB|LDHA	0.0131	655	705|706	GO.0004459
673	2	GO Function	glutathione disulfide oxidoreductase activity	GSTO1|GLRX	0.0131	655	755|784	GO.0015038
674	4	GO Function	calcium-dependent protein binding	ANXA3|S100A11|S100P|S100A4	0.0131	655	756|713|799|694	GO.0048306
675	14	GO Process	cell migration	MYH9|CEACAM8|THBS1|YWHAE|S100P|AXL|MSN|S100A12|FLNA|MMP9|CAP1|LCP1|PPIA|CFL1	0.0131	655	771|773|786|729|799|796|720|710|790|762|752|772|697|677	GO.0016477
676	4	GO Process	negative regulation of ion transmembrane transporter activity	YWHAE|CALM1|GSTO1|MMP9	0.0131	655	729|728|755|762	GO.0032413
677	5	GO Function	structural constituent of cytoskeleton	TUBA1B|MSN|ACTA1|VIM|ACTG1	0.0132	655	741|720|766|800|672	GO.0005200
678	5	GO Function	unfolded protein binding	NPM1|HSPA5|HSP90AA1|PPIA|HSPA8	0.0132	655	791|717|754|697|715	GO.0051082
679	6	GO Process	positive regulation of vasculature development	CHI3L1|THBS1|C6|ANXA3|ECM1|SOD2	0.0132	655	770|786|707|756|733|793	GO.1904018
680	3	GO Process	pyrimidine ribonucleoside metabolic process	NME1|CDA|NME2	0.0139	655	764|666|758	GO.0046131
682	5	GO Process	mitochondrial membrane organization	YWHAE|YWHAG|HSP90AA1|SFN|YWHAZ	0.014	655	729|749|754|711|761	GO.0007006
683	11	GO Process	response to bacterium	PGLYRP1|MPO|ANXA3|CAMP|AXL|FGB|F2|DEFA3|S100A12|HIST2H2BE|ALPL	0.0141	655	684|671|756|748|796|751|760|719|710|763|726	GO.0009617
684	2	RCTM	HuR (ELAVL1) binds and stabilizes mRNA	SET|ANP32A	0.0141	655	700|701	HSA-450520
685	9	GO Process	nucleobase-containing compound catabolic process	GAPDH|ENO1|PKM|PGAM1|PGK1|CDA|ALDOA|GPI|LDHA	0.0142	655	777|669|767|757|709|666|774|732|706	GO.0034655
686	3	RCTM	DNA methylation	HIST2H2BE|HIST2H3A|HIST1H2BM	0.0142	655	763|693|779	HSA-5334118
687	4	GO Component	ruffle membrane	HSP90AA1|NME1|LCP1|CFL1	0.0146	655	754|764|772|677	GO.0032587
688	3	GO Function	laminin binding	THBS1|CTSS|ECM1	0.0147	655	786|740|733	GO.0043236
690	10	GO Process	regulation of cytoskeleton organization	PFN1|ARHGDIB|VASP|CAPG|ARHGDIA|NPM1|FLNA|MTPN|STMN1|CFL1	0.0149	655	696|679|714|785|675|791|790|778|680|677	GO.0051493
691	3	RCTM	Detoxification of Reactive Oxygen Species	CAT|PRDX1|SOD2	0.015	655	769|708|793	HSA-3299685
692	6	GO Process	phagocytosis	MYH9|THBS1|ANXA3|AXL|HSP90AA1|ACTG1	0.0151	655	771|786|756|796|754|672	GO.0006909
693	4	GO Process	regulation of release of sequestered calcium ion into cytosol	F2|CALM1|GSTO1|FKBP1A	0.0153	655	760|728|755|794	GO.0051279
697	6	GO Function	endopeptidase inhibitor activity	GAPDH|PI3|SERPINA7|ITIH2|SERPINB1|GIG25	0.0159	655	777|712|737|781|753|731	GO.0004866
698	26	GO Process	phosphate-containing compound metabolic process	PON1|NAMPT|GAPDH|ENO1|YWHAE|PGD|AXL|PKM|TALDO1|HSP90AA1|NME1|CALM1|PGAM1|AKR1A1|PGK1|ALPL|NME2|ALDOA|LDHB|TKT|GPI|PARK7|HSPA8|CFL1|LDHA|TTN	0.016	655	782|678|777|669|729|689|796|767|687|754|764|728|757|759|709|726|758|774|705|775|732|670|715|677|706|787	GO.0006796
699	3	RCTM	Activated PKN1 stimulates transcription of AR (androgen receptor) regulated genes KLK2 and KLK3	HIST2H2BE|HIST2H3A|HIST1H2BM	0.016	655	763|693|779	HSA-5625886
700	7	GO Component	extracellular matrix	PI3|CHI3L1|THBS1|ECM1|MMP9|ALPL|COL15A1	0.0162	655	712|770|786|733|762|726|780	GO.0031012
701	13	GO Process	regulation of cellular catabolic process	CTSC|GAPDH|NPM1|HSP90AA1|MSN|PGAM1|SET|YWHAZ|ANP32A|PARK7|HSPA8|VIM|HNRNPC	0.0162	655	750|777|791|754|720|757|700|761|701|670|715|800|727	GO.0031329
702	20	GO Process	response to oxygen-containing compound	CPB2|PON1|MPO|CAT|THBS1|PRDX1|IQGAP1|AXL|YWHAG|PKM|HSPA5|NME1|MSN|COL6A1|MMP9|ALPL|PARK7|CFL1|LDHA|SOD2	0.0164	655	699|782|671|769|786|708|704|796|749|767|717|764|720|768|762|726|670|677|706|793	GO.1901700
703	10	GO Process	response to extracellular stimulus	PON1|MPO|CAT|AXL|PKM|HSPA5|ACTA1|ALPL|HSPA8|LDHA	0.0166	655	782|671|769|796|767|717|766|726|715|706	GO.0009991
704	4	GO Process	regulation of blood coagulation	CPB2|THBS1|FGB|F2	0.0166	655	699|786|751|760	GO.0030193
709	14	GO Process	regulation of catabolic process	CTSC|GAPDH|NPM1|HSP90AA1|MSN|FLNA|PGAM1|SET|YWHAZ|ANP32A|PARK7|HSPA8|VIM|HNRNPC	0.0169	655	750|777|791|754|720|790|757|700|761|701|670|715|800|727	GO.0009894
710	2	GO Process	positive regulation of ryanodine-sensitive calcium-release channel activity	CALM1|GSTO1	0.0169	655	728|755	GO.0060316
711	3	RCTM	SIRT1 negatively regulates rRNA expression	HIST2H2BE|HIST2H3A|HIST1H2BM	0.0169	655	763|693|779	HSA-427359
713	5	GO Component	leading edge membrane	VASP|HSP90AA1|NME1|LCP1|CFL1	0.0172	655	714|754|764|772|677	GO.0031256
714	2	GO Component	uropod	MYH9|MSN	0.0176	655	771|720	GO.0001931
715	6	KEGG Pathways	Proteoglycans in cancer	THBS1|IQGAP1|MSN|FLNA|MMP9|ACTG1	0.0176	655	786|704|720|790|762|672	hsa05205
716	6	GO Process	regulation of protein polymerization	PFN1|VASP|CAPG|HSP90AA1|MTPN|STMN1	0.0176	655	696|714|785|754|778|680	GO.0032271
717	4	GO Component	lysosomal lumen	CTSD|HSP90AA1|CTSS|HSPA8	0.0178	655	746|754|740|715	GO.0043202
718	3	KEGG Pathways	Pyruvate metabolism	PKM|LDHB|LDHA	0.0178	655	767|705|706	hsa00620
719	18	KEGG Pathways	Metabolic pathways	NAMPT|GAPDH|ENO1|PGD|PKM|TALDO1|NME1|PGAM1|AKR1A1|PGK1|ALPL|CDA|NME2|ALDOA|LDHB|TKT|GPI|LDHA	0.0178	655	678|777|669|689|767|687|764|757|759|709|726|666|758|774|705|775|732|706	hsa01100
720	5	KEGG Pathways	Apoptosis	CTSC|CTSD|TUBA1B|CTSS|ACTG1	0.0178	655	750|746|741|740|672	hsa04210
721	4	KEGG Pathways	Salmonella infection	MYH9|PFN1|FLNA|ACTG1	0.0179	655	771|696|790|672	hsa05132
722	5	GO Process	adaptive immune response based on somatic recombination of immune receptors built from immunoglobulin superfamily domains	C8G|CTSC|C6|C1RL|C8A	0.0179	655	742|750|707|676|739	GO.0002460
725	6	KEGG Pathways	Rap1 signaling pathway	PFN1|VASP|THBS1|CALML3|CALM1|ACTG1	0.018	655	696|714|786|667|728|672	hsa04015
726	4	GO Function	double-stranded RNA binding	TUBA1B|MSN|ACTN1|VIM	0.0183	655	741|720|686|800	GO.0003725
727	5	KEGG Pathways	Alcoholism	CALML3|CALM1|HIST2H2BE|HIST2H3A|HIST1H2BM	0.0186	655	667|728|763|693|779	hsa05034
728	2	RCTM	Tetrahydrobiopterin (BH4) synthesis, recycling, salvage and regulation	HSP90AA1|CALM1	0.0186	655	754|728	HSA-1474151
729	11	RCTM	Cell Cycle	YWHAE|NPM1|YWHAG|HSP90AA1|TUBA1B|SFN|HIST2H2BE|SET|YWHAZ|HIST2H3A|HIST1H2BM	0.0186	655	729|791|749|754|741|711|763|700|761|693|779	HSA-1640170
730	4	GO Component	filopodium	VASP|MSN|ACTA1|LCP1	0.0189	655	714|720|766|772	GO.0030175
735	3	GO Process	leukocyte mediated cytotoxicity	CTSC|PRDX1|F2	0.0189	655	750|708|760	GO.0001909
737	14	GO Process	response to hormone	CAT|THBS1|ANXA3|IQGAP1|FGB|YWHAG|PKM|DEFA3|NME1|MSN|ACTA1|CTSS|ALPL|UBE2L3	0.0191	655	769|786|756|704|751|749|767|719|764|720|766|740|726|673	GO.0009725
738	8	GO Process	regulation of inflammatory response	PGLYRP1|CPB2|C8G|C6|F2|C8A|S100A12|PARK7	0.0191	655	684|699|742|707|760|739|710|670	GO.0050727
739	4	RCTM	Regulation of mRNA stability by proteins that bind AU-rich elements	SET|YWHAZ|ANP32A|HSPA8	0.0192	655	700|761|701|715	HSA-450531
740	8	RCTM	M Phase	YWHAE|YWHAG|HSP90AA1|TUBA1B|HIST2H2BE|SET|HIST2H3A|HIST1H2BM	0.0192	655	729|749|754|741|763|700|693|779	HSA-68886
741	2	GO Component	platelet dense granule lumen	ECM1|SEPP1	0.0193	655	733|690	GO.0031089
742	5	GO Component	anchored component of membrane	CEACAM8|PRSS8|ALPL|FCGR3B|CPM	0.0193	655	773|682|726|743|730	GO.0031225
743	8	GO Process	extracellular structure organization	MPO|THBS1|FGB|COL6A1|HTRA1|CTSS|MMP9|LCP1	0.0194	655	671|786|751|768|702|740|762|772	GO.0043062
744	2	GO Process	UTP biosynthetic process	NME1|NME2	0.0196	655	764|758	GO.0006228
745	2	GO Process	actin filament network formation	ACTN1|LCP1	0.0196	655	686|772	GO.0051639
747	4	GO Process	negative regulation of cation transmembrane transport	YWHAE|CALM1|GSTO1|MMP9	0.0197	655	729|728|755|762	GO.1904063
748	5	GO Process	positive regulation of epithelial cell migration	PFN1|THBS1|ANXA3|MMP9|GPI	0.0198	655	696|786|756|762|732	GO.0010634
749	3	GO Process	negative regulation of calcium ion transmembrane transporter activity	YWHAE|CALM1|GSTO1	0.0199	655	729|728|755	GO.1901020
750	3	GO Function	ADP binding	MYH9|PKM|ACTA1	0.02	655	771|767|766	GO.0043531
751	3	GO Function	disordered domain specific binding	GAPDH|HSP90AA1|CALM1	0.02	655	777|754|728	GO.0097718
752	12	GO Process	regulation of defense response	PGLYRP1|CPB2|C8G|C6|FGB|F2|CADM1|C8A|S100A12|HTRA1|CTSS|PARK7	0.02	655	684|699|742|707|751|760|716|739|710|702|740|670	GO.0031347
753	7	GO Component	membrane raft	VCL|CTSD|IQGAP1|TUBA1B|PGK1|LDHB|PARK7	0.0201	655	698|746|704|741|709|705|670	GO.0045121
754	4	RCTM	Cellular response to heat stress	YWHAE|HSPA5|HSP90AA1|HSPA8	0.0201	655	729|717|754|715	HSA-3371556
755	2	GO Function	peroxiredoxin activity	PRDX1|PARK7	0.0202	655	708|670	GO.0051920
756	2	RCTM	eNOS activation	HSP90AA1|CALM1	0.0205	655	754|728	HSA-203615
757	2	RCTM	GP1b-IX-V activation signalling	FLNA|YWHAZ	0.0205	655	790|761	HSA-430116
761	3	GO Process	positive regulation of release of sequestered calcium ion into cytosol	F2|CALM1|GSTO1	0.0212	655	760|728|755	GO.0051281
762	3	RCTM	PRC2 methylates histones and DNA	HIST2H2BE|HIST2H3A|HIST1H2BM	0.0212	655	763|693|779	HSA-212300
763	6	GO Process	regulation of symbiosis, encompassing mutualism through parasitism	MPO|GAPDH|CAMP|PPIA|HSPA8|CFL1	0.022	655	671|777|748|697|715|677	GO.0043903
765	30	RCTM	Signal Transduction	VCL|MYH9|PFN1|ARHGDIB|CTSD|THBS1|YWHAE|IQGAP1|ARHGDIA|AXL|FGB|YWHAG|F2|HSP90AA1|TUBA1B|SFN|CALM1|COL6A1|HIST2H2BE|FLNA|MMP9|GDI2|YWHAZ|FKBP1A|HIST2H3A|GDI1|CFL1|MYL6|ACTG1|HIST1H2BM	0.0223	655	698|771|696|679|746|786|729|704|675|796|751|749|760|754|741|711|728|768|763|790|762|735|761|794|693|734|677|692|672|779	HSA-162582
766	3	GO Process	response to testosterone	THBS1|NME1|MSN	0.0225	655	786|764|720	GO.0033574
767	3	GO Process	regulation of protein export from nucleus	YWHAE|SFN|PARK7	0.0225	655	729|711|670	GO.0046825
768	2	RCTM	HSF1 activation	YWHAE|HSP90AA1	0.0225	655	729|754	HSA-3371511
769	2	GO Process	response to yeast	MPO|CAMP	0.0226	655	671|748	GO.0001878
770	2	GO Process	GTP biosynthetic process	NME1|NME2	0.0226	655	764|758	GO.0006183
771	2	GO Process	protein kinase A signaling	LCP1|TTN	0.0226	655	772|787	GO.0010737
772	2	GO Process	L-ascorbic acid metabolic process	GSTO1|AKR1A1	0.0226	655	755|759	GO.0019852
773	2	GO Process	plasminogen activation	FGB|PGK1	0.0226	655	751|709	GO.0031639
774	2	GO Process	UTP metabolic process	NME1|NME2	0.0226	655	764|758	GO.0046051
775	38	GO Process	cellular developmental process	VCL|MYH9|PI3|VASP|YWHAE|IQGAP1|ARHGDIA|NPM1|AXL|YWHAG|F2|BASP1|PRSS8|HSPA5|CADM1|HSP90AA1|NME1|SFN|MSN|COL6A1|ACTA1|TAGLN2|S100A4|HTRA1|FLNA|MMP9|CAP1|PGK1|COL15A1|MTPN|ACTN1|GDI1|STMN1|CFL1|VIM|ACTG1|TTN|TPT1	0.0226	655	698|771|712|714|729|704|675|791|796|749|760|674|682|717|716|754|764|711|720|768|766|695|694|702|790|762|752|709|780|778|686|734|680|677|800|672|787|801	GO.0048869
776	10	GO Process	protein complex oligomerization	CAT|VASP|NPM1|PKM|COL6A1|CDA|ALDOA|SOD2|MARCKS|HIST1H4A	0.0226	655	769|714|791|767|768|666|774|793|795|722	GO.0051259
777	2	GO Process	negative regulation of ryanodine-sensitive calcium-release channel activity	CALM1|GSTO1	0.0226	655	728|755	GO.0060315
778	2	GO Process	positive regulation of podosome assembly	MSN|LCP1	0.0226	655	720|772	GO.0071803
779	5	GO Process	response to monosaccharide	CPB2|CAT|THBS1|NME1|LDHA	0.0234	655	699|769|786|764|706	GO.0034284
780	11	GO Process	positive regulation of apoptotic process	CTSC|GAPDH|THBS1|YWHAE|YWHAG|SFN|MMP9|YWHAZ|PARK7|LDHA|SOD2	0.0236	655	750|777|786|729|749|711|762|761|670|706|793	GO.0043065
781	4	RCTM	Recruitment of NuMA to mitotic centrosomes	YWHAE|YWHAG|HSP90AA1|TUBA1B	0.0236	655	729|749|754|741	HSA-380320
782	3	RCTM	Recycling pathway of L1	TUBA1B|MSN|ACTG1	0.0242	655	741|720|672	HSA-437239
783	20	GO Process	homeostatic process	CPB2|PRDX1|YWHAE|SH3BGRL3|AXL|F2|HSP90AA1|NME1|SFN|CALM1|GSTO1|LCN2|GLRX|GIG25|ALDOA|STMN1|PARK7|SOD2|TPT1|HIST1H4A	0.0243	655	699|708|729|744|796|760|754|764|711|728|755|724|784|731|774|680|670|793|801|722	GO.0042592
784	7	GO Process	adaptive immune response	C8G|CTSC|C6|C1RL|FGB|C8A|CTSS	0.0245	655	742|750|707|676|751|739|740	GO.0002250
785	24	RCTM	Metabolism of proteins	CPB2|CTSC|CTSD|THBS1|NPM1|TBCA|F2|HSPA5|EEF1G|TUBA1B|CALM1|ITIH2|HDGF|HIST2H2BE|ALPL|HNRNPK|GOLM1|HIST2H3A|PARK7|HSPA8|FCGR3B|CPM|HNRNPC|HIST1H2BM	0.0245	655	699|750|746|786|791|721|760|717|765|741|728|781|798|763|726|723|792|693|670|715|743|730|727|779	HSA-392499
786	3	GO Process	actin polymerization or depolymerization	VASP|CAP1|CFL1	0.0246	655	714|752|677	GO.0008154
787	4	GO Process	response to heat	CPB2|THBS1|YWHAE|HSP90AA1	0.0247	655	699|786|729|754	GO.0009408
788	18	GO Process	positive regulation of developmental process	CHI3L1|THBS1|C6|ANXA3|IQGAP1|ARHGDIA|AXL|FGB|BASP1|HSPA5|NME1|SFN|ECM1|FLNA|CLIC1|NME2|GDI1|SOD2	0.0248	655	770|786|707|756|704|675|796|751|674|717|764|711|733|790|745|758|734|793	GO.0051094
789	2	RCTM	Attenuation phase	HSP90AA1|HSPA8	0.0248	655	754|715	HSA-3371568
790	5	GO Process	regulation of calcium ion transmembrane transport	YWHAE|F2|CALM1|GSTO1|FKBP1A	0.025	655	729|760|728|755|794	GO.1903169
793	4	GO Process	regulation of nucleotide metabolic process	ENO1|PGAM1|CDA|PARK7	0.0254	655	669|757|666|670	GO.0006140
794	7	GO Component	cell projection membrane	VASP|S100P|HSP90AA1|NME1|MSN|LCP1|CFL1	0.0261	655	714|799|754|764|720|772|677	GO.0031253
795	4	GO Process	regulation of calcium ion transmembrane transporter activity	YWHAE|CALM1|GSTO1|FKBP1A	0.0262	655	729|728|755|794	GO.1901019
796	4	RCTM	VEGFA-VEGFR2 Pathway	AXL|HSP90AA1|CALM1|ACTG1	0.0262	655	796|754|728|672	HSA-4420097
797	6	GO Process	protein folding	TBCA|HSPA5|HSP90AA1|FKBP1A|PPIA|HSPA8	0.0265	655	721|717|754|794|697|715	GO.0006457
798	8	GO Process	cellular component disassembly	HTRA1|CTSS|MMP9|SET|LCP1|STMN1|HSPA8|CFL1	0.027	655	702|740|762|700|772|680|715|677	GO.0022411
799	11	GO Process	regulation of cellular response to stress	ENO1|PRDX1|YWHAE|NPM1|HSPA5|HSP90AA1|HNRNPK|PARK7|HSPA8|SOD2|TPT1	0.027	655	669|708|729|791|717|754|723|670|715|793|801	GO.0080135
800	3	GO Process	regulation of cellular response to heat	YWHAE|HSP90AA1|HSPA8	0.027	655	729|754|715	GO.1900034
801	8	GO Process	positive regulation of secretion by cell	CPB2|GAPDH|CAMP|FGB|CADM1|GPI|PPIA|TTN	0.027	655	699|777|748|751|716|732|697|787	GO.1903532
802	3	GO Process	negative regulation of cation channel activity	CALM1|GSTO1|MMP9	0.027	655	728|755|762	GO.2001258
807	9	GO Component	chromatin	HIST1H1B|CBX3|HMGN2|HIST2H2BE|HNRNPK|HIST2H3A|PARK7|HIST1H2BM|HIST1H4A	0.0276	655	747|718|683|763|723|693|670|779|722	GO.0000785
809	2	GO Process	chronic inflammatory response	THBS1|CAMP	0.0281	655	786|748	GO.0002544
810	2	GO Process	complement activation, alternative pathway	C8G|C8A	0.0281	655	742|739	GO.0006957
811	2	GO Process	regulation of natural killer cell differentiation	PGLYRP1|AXL	0.0281	655	684|796	GO.0032823
812	2	GO Process	positive regulation of killing of cells of other organism	PGLYRP1|GAPDH	0.0281	655	684|777	GO.0051712
813	2	GO Process	positive regulation of sodium ion transmembrane transporter activity	ACTN4|GLRX	0.0281	655	688|784	GO.2000651
815	5	GO Process	regulation of cation channel activity	CALM1|CTSS|GSTO1|MMP9|FKBP1A	0.0283	655	728|740|755|762|794	GO.2001257
816	4	GO Process	positive regulation of reactive oxygen species metabolic process	THBS1|F2|HSP90AA1|PARK7	0.0284	655	786|760|754|670	GO.2000379
817	2	GO Function	profilin binding	VASP|ACTG1	0.0288	655	714|672	GO.0005522
818	3	GO Function	phosphatidylserine binding	THBS1|AXL|HSPA8	0.0289	655	786|796|715	GO.0001786
819	5	GO Process	response to unfolded protein	THBS1|HSPA5|HSP90AA1|HDGF|HSPA8	0.0289	655	786|717|754|798|715	GO.0006986
822	3	GO Function	peroxidase activity	MPO|CAT|PRDX1	0.0294	655	671|769|708	GO.0004601
823	12	GO Function	structural molecule activity	VCL|PI3|CHI3L1|FGB|TUBA1B|MSN|ACTA1|TPM3|VIM|MYL6|ACTG1|TTN	0.0294	655	698|712|770|751|741|720|766|685|800|692|672|787	GO.0005198
824	6	GO Function	cell adhesion molecule binding	ACTN4|THBS1|CADM1|MSN|ACTN1|LCP1	0.0294	655	688|786|716|720|686|772	GO.0050839
825	3	GO Process	positive regulation of cell killing	PGLYRP1|GAPDH|CADM1	0.0295	655	684|777|716	GO.0031343
826	3	GO Process	regulation of substrate adhesion-dependent cell spreading	ACTN4|FGB|FLNA	0.0295	655	688|751|790	GO.1900024
834	7	GO Process	extracellular matrix organization	THBS1|FGB|COL6A1|HTRA1|CTSS|MMP9|LCP1	0.0307	655	786|751|768|702|740|762|772	GO.0030198
835	2	GO Process	CTP biosynthetic process	NME1|NME2	0.0308	655	764|758	GO.0006241
836	2	GO Process	response to inactivity	CAT|PKM	0.0308	655	769|767	GO.0014854
837	4	GO Process	actomyosin structure organization	MYH9|ACTA1|ACTG1|TTN	0.0308	655	771|766|672|787	GO.0031032
838	2	GO Process	positive regulation by host of viral process	HSPA8|CFL1	0.0308	655	715|677	GO.0044794
839	2	GO Process	CTP metabolic process	NME1|NME2	0.0308	655	764|758	GO.0046036
840	11	GO Function	protein kinase binding	IQGAP1|NPM1|YWHAG|HSP90AA1|SFN|CALM1|MSN|PGAM1|YWHAZ|TTN|MARCKS	0.0309	655	704|791|749|754|711|728|720|757|761|787|795	GO.0019901
841	2	GO Function	actin-dependent ATPase activity	MYH9|MYL6	0.0309	655	771|692	GO.0030898
846	5	GO Process	positive regulation of protein kinase B signaling	CHI3L1|THBS1|AXL|HSP90AA1|PARK7	0.0311	655	770|786|796|754|670	GO.0051897
847	2	GO Component	endocytic vesicle lumen	PGLYRP1|HSP90AA1	0.0312	655	684|754	GO.0071682
852	4	GO Function	chromatin DNA binding	ACTN4|HIST1H1B|HMGN2|HIST2H3A	0.0315	655	688|747|683|693	GO.0031490
853	3	GO Process	regulation of actin filament depolymerization	CAPG|MTPN|CFL1	0.0318	655	785|778|677	GO.0030834
854	4	RCTM	Gene Silencing by RNA	HSP90AA1|HIST2H2BE|HIST2H3A|HIST1H2BM	0.032	655	754|763|693|779	HSA-211000
855	12	GO Process	regulation of response to external stimulus	PGLYRP1|CPB2|C8G|THBS1|C6|FGB|F2|CALM1|C8A|S100A12|HTRA1|PARK7	0.0323	655	684|699|742|786|707|751|760|728|739|710|702|670	GO.0032101
856	5	GO Process	positive regulation of cell growth	F2|HIST1H1B|SFN|MTPN|GDI1	0.0324	655	760|747|711|778|734	GO.0030307
857	5	GO Process	positive regulation of multi-organism process	PGLYRP1|GAPDH|PPIA|HSPA8|CFL1	0.0324	655	684|777|697|715|677	GO.0043902
858	9	GO Process	regulation of anatomical structure size	PFN1|VASP|CAPG|FGB|MSN|MTPN|GDI1|CFL1|SOD2	0.0327	655	696|714|785|751|720|778|734|677|793	GO.0090066
859	3	RCTM	Deposition of new CENPA-containing nucleosomes at the centromere	NPM1|HIST2H2BE|HIST1H2BM	0.0327	655	791|763|779	HSA-606279
860	5	GO Process	regulation of actin polymerization or depolymerization	PFN1|VASP|CAPG|MTPN|CFL1	0.0331	655	696|714|785|778|677	GO.0008064
861	21	GO Process	regulation of phosphate metabolic process	ENO1|CHI3L1|THBS1|PRDX1|YWHAE|IQGAP1|NPM1|FGB|YWHAG|F2|HSP90AA1|SFN|CALM1|S100A12|PGAM1|MMP9|SET|CDA|FKBP1A|PARK7|TTN	0.0331	655	669|770|786|708|729|704|791|751|749|760|754|711|728|710|757|762|700|666|794|670|787	GO.0019220
862	3	RCTM	HSP90 chaperone cycle for steroid hormone receptors (SHR)	HSP90AA1|TUBA1B|HSPA8	0.0331	655	754|741|715	HSA-3371497
863	2	RCTM	Sema3A PAK dependent Axon repulsion	HSP90AA1|CFL1	0.0331	655	754|677	HSA-399954
864	13	GO Process	cellular protein-containing complex assembly	NPM1|FGB|TBCA|HIST1H1B|HSP90AA1|HIST2H2BE|SET|HLA-DRA|FKBP1A|HIST2H3A|TTN|HIST1H2BM|HIST1H4A	0.0335	655	791|751|721|747|754|763|700|725|794|693|787|779|722	GO.0034622
865	2	GO Process	negative regulation of growth of symbiont involved in interaction with host	MPO|CAMP	0.0336	655	671|748	GO.0044146
869	9	GO Process	response to toxic substance	PON1|MPO|CAT|PRDX1|AXL|GSTO1|PARK7|LDHA|SOD2	0.0338	655	782|671|769|708|796|755|670|706|793	GO.0009636
870	7	GO Process	response to antibiotic	CAT|AXL|HSPA5|HSP90AA1|ALPL|PARK7|LDHA	0.0339	655	769|796|717|754|726|670|706	GO.0046677
871	7	GO Process	regulation of vasculature development	CHI3L1|THBS1|C6|ANXA3|ECM1|PGK1|SOD2	0.0339	655	770|786|707|756|733|709|793	GO.1901342
872	5	GO Process	positive regulation of angiogenesis	CHI3L1|THBS1|C6|ANXA3|ECM1	0.034	655	770|786|707|756|733	GO.0045766
873	3	KEGG Pathways	Pathogenic Escherichia coli infection	TUBA1B|YWHAZ|ACTG1	0.0342	655	741|761|672	hsa05130
876	5	GO Process	establishment or maintenance of cell polarity	MYH9|HSP90AA1|MSN|CAP1|CFL1	0.0347	655	771|754|720|752|677	GO.0007163
877	4	GO Process	establishment of cell polarity	MYH9|HSP90AA1|MSN|CFL1	0.0347	655	771|754|720|677	GO.0030010
878	4	GO Process	negative regulation of dephosphorylation	YWHAE|IQGAP1|SET|FKBP1A	0.0347	655	729|704|700|794	GO.0035305
879	5	GO Process	regulation of protein localization to membrane	YWHAE|YWHAG|SFN|YWHAZ|GDI1	0.0347	655	729|749|711|761|734	GO.1905475
880	3	GO Process	glutathione metabolic process	EEF1G|GSTO1|PARK7	0.0354	655	765|755|670	GO.0006749
881	2	RCTM	Metabolism of Angiotensinogen to Angiotensins	CPB2|CTSD	0.0355	655	699|746	HSA-2022377
882	2	RCTM	Protein methylation	CALM1|HSPA8	0.0355	655	728|715	HSA-8876725
883	3	RCTM	Meiotic recombination	HIST2H2BE|HIST2H3A|HIST1H2BM	0.0355	655	763|693|779	HSA-912446
884	11	GO Function	GTPase binding	PFN1|ARHGDIB|ENO1|YWHAE|IQGAP1|HSP90AA1|CALM1|FLNA|GDI2|LCP1|GDI1	0.0356	655	696|679|669|729|704|754|728|790|735|772|734	GO.0051020
885	10	GO Process	negative regulation of phosphate metabolic process	YWHAE|IQGAP1|NPM1|YWHAG|SFN|CALM1|SET|CDA|FKBP1A|PARK7	0.0357	655	729|704|791|749|711|728|700|666|794|670	GO.0045936
886	2	GO Process	regulation of proton transport	ACTN4|PARK7	0.0362	655	688|670	GO.0010155
887	2	GO Process	respiratory burst	MPO|PGAM1	0.0362	655	671|757	GO.0045730
888	7	GO Process	regulation of epithelial cell proliferation	CPB2|THBS1|NME1|SFN|HTRA1|ECM1|NME2	0.0364	655	699|786|764|711|702|733|758	GO.0050678
889	4	RCTM	Integration of energy metabolism	IQGAP1|TALDO1|TKT|MARCKS	0.0365	655	704|687|775|795	HSA-163685
892	3	GO Process	positive regulation of DNA binding	NME1|MMP9|PARK7	0.0367	655	764|762|670	GO.0043388
893	3	GO Function	structural constituent of muscle	TPM3|MYL6|TTN	0.0368	655	685|692|787	GO.0008307
894	7	GO Process	protein homooligomerization	CAT|VASP|PKM|CDA|ALDOA|SOD2|MARCKS	0.0368	655	769|714|767|666|774|793|795	GO.0051260
895	2	GO Function	adenylate cyclase binding	CALM1|CAP1	0.038	655	728|752	GO.0008179
896	4	GO Component	phagocytic vesicle	PGLYRP1|ANXA3|VIM|ACTG1	0.0387	655	684|756|800|672	GO.0045335
897	9	GO Process	inflammatory response	CHI3L1|THBS1|CAMP|AXL|F2|S100A12|ECM1|GIG25|PARK7	0.0388	655	770|786|748|796|760|710|733|731|670	GO.0006954
899	15	GO Process	epithelium development	VCL|PFN1|CAT|PI3|VASP|IQGAP1|BASP1|PRSS8|SFN|MSN|TAGLN2|FLNA|PGK1|CFL1|VIM	0.0393	655	698|696|769|712|714|704|674|682|711|720|695|790|709|677|800	GO.0060429
900	2	GO Component	lamellipodium membrane	VASP|CFL1	0.0394	655	714|677	GO.0031258
901	2	GO Process	glomerular visceral epithelial cell differentiation	IQGAP1|BASP1	0.0395	655	704|674	GO.0072112
906	21	GO Process	regulation of cell differentiation	PGLYRP1|ACTN4|THBS1|IQGAP1|ARHGDIA|AXL|FGB|YWHAG|F2|HSPA5|NME1|SFN|FLNA|CLIC1|NME2|HIST2H3A|GDI1|CFL1|VIM|SOD2|HIST1H4A	0.0396	655	684|688|786|704|675|796|751|749|760|717|764|711|790|745|758|693|734|677|800|793|722	GO.0045595
907	11	GO Function	peptidase activity	CPB2|CTSC|CTSD|C1RL|F2|PRSS8|HTRA1|CTSS|MMP9|PARK7|CPM	0.0398	655	699|750|746|676|760|682|702|740|762|670|730	GO.0008233
908	3	RCTM	B-WICH complex positively regulates rRNA expression	HIST2H2BE|HIST2H3A|HIST1H2BM	0.0398	655	763|693|779	HSA-5250924
909	5	GO Component	actin-based cell projection	VASP|S100P|MSN|ACTA1|LCP1	0.0401	655	714|799|720|766|772	GO.0098858
910	14	GO Process	positive regulation of intracellular signal transduction	CAT|ACTN4|CHI3L1|THBS1|IQGAP1|AXL|FGB|F2|HSP90AA1|CALM1|S100A4|S100A12|GSTO1|PARK7	0.0405	655	769|688|770|786|704|796|751|760|754|728|694|710|755|670	GO.1902533
911	36	GO Process	cell differentiation	VCL|MYH9|PI3|VASP|YWHAE|IQGAP1|ARHGDIA|AXL|YWHAG|F2|BASP1|PRSS8|HSPA5|CADM1|HSP90AA1|NME1|SFN|MSN|COL6A1|ACTA1|TAGLN2|S100A4|HTRA1|FLNA|MMP9|PGK1|COL15A1|MTPN|ACTN1|GDI1|STMN1|CFL1|VIM|ACTG1|TTN|TPT1	0.0406	655	698|771|712|714|729|704|675|796|749|760|674|682|717|716|754|764|711|720|768|766|695|694|702|790|762|709|780|778|686|734|680|677|800|672|787|801	GO.0030154
912	8	GO Process	regulation of cell growth	ENO1|F2|HIST1H1B|SFN|HTRA1|CDA|MTPN|GDI1	0.041	655	669|760|747|711|702|666|778|734	GO.0001558
913	3	GO Process	regulation of monooxygenase activity	HSP90AA1|CALM1|PARK7	0.0411	655	754|728|670	GO.0032768
914	3	GO Process	negative regulation of protein dephosphorylation	YWHAE|SET|FKBP1A	0.0411	655	729|700|794	GO.0035308
915	2	GO Function	intermediate filament binding	NME1|VIM	0.0413	655	764|800	GO.0019215
916	2	GO Function	ribosomal small subunit binding	NPM1|NME1	0.0413	655	791|764	GO.0043024
917	2	GO Function	S100 protein binding	IQGAP1|S100A11	0.0413	655	704|713	GO.0044548
918	2	RCTM	RHO GTPases activate CIT	MYH9|MYL6	0.0413	655	771|692	HSA-5625900
931	2	GO Component	microvillus membrane	S100P|MSN	0.042	655	799|720	GO.0031528
933	3	RCTM	Formation of the beta-catenin:TCF transactivating complex	HIST2H2BE|HIST2H3A|HIST1H2BM	0.0422	655	763|693|779	HSA-201722
934	3	RCTM	HDACs deacetylate histones	HIST2H2BE|HIST2H3A|HIST1H2BM	0.0422	655	763|693|779	HSA-3214815
935	4	RCTM	L1CAM interactions	TUBA1B|MSN|HSPA8|ACTG1	0.0423	655	741|720|715|672	HSA-373760
936	3	GO Process	histone exchange	NPM1|PTMA|HIST1H4A	0.0428	655	791|776|722	GO.0043486
937	3	GO Process	regulation of extrinsic apoptotic signaling pathway via death domain receptors	THBS1|FGB|PARK7	0.0428	655	786|751|670	GO.1902041
938	3	RCTM	DNA Damage/Telomere Stress Induced Senescence	HIST1H1B|HIST2H2BE|HIST1H2BM	0.0428	655	747|763|779	HSA-2559586
939	2	RCTM	Post-chaperonin tubulin folding pathway	TBCA|TUBA1B	0.0428	655	721|741	HSA-389977
940	2	RCTM	Sema4D induced cell migration and growth-cone collapse	MYH9|MYL6	0.0428	655	771|692	HSA-416572
945	4	GO Process	defense response to Gram-positive bacterium	PGLYRP1|CAMP|DEFA3|HIST2H2BE	0.0432	655	684|748|719|763	GO.0050830
947	3	RCTM	Pre-NOTCH Transcription and Translation	HIST2H2BE|HIST2H3A|HIST1H2BM	0.0436	655	763|693|779	HSA-1912408
950	8	GO Function	phospholipid binding	PON1|PFN1|THBS1|ANXA3|IQGAP1|AXL|HSPA8|ANXA8	0.0438	655	782|696|786|756|704|796|715|738	GO.0005543
951	3	GO Component	myosin complex	MYH9|MYL6|TTN	0.0444	655	771|692|787	GO.0016459
952	6	GO Component	endocytic vesicle	PGLYRP1|ANXA3|HSP90AA1|HLA-DRA|VIM|ACTG1	0.0444	655	684|756|754|725|800|672	GO.0030139
953	4	GO Process	response to hydrogen peroxide	CAT|AXL|PARK7|LDHA	0.0444	655	769|796|670|706	GO.0042542
954	3	GO Process	negative regulation of protein polymerization	PFN1|CAPG|STMN1	0.0445	655	696|785|680	GO.0032272
956	13	GO Process	response to organic cyclic compound	NAMPT|CAT|THBS1|ANXA3|NPM1|HSPA5|DEFA3|NME1|MSN|ACTA1|ALPL|UBE2L3|LDHA	0.0446	655	678|769|786|756|791|717|719|764|720|766|726|673|706	GO.0014070
958	6	GO Process	positive regulation of DNA-binding transcription factor activity	CAT|ANXA3|NPM1|S100A12|MTPN|PARK7	0.0455	655	769|756|791|710|778|670	GO.0051091
959	3	GO Process	myofibril assembly	ACTA1|ACTG1|TTN	0.0461	655	766|672|787	GO.0030239
960	2	GO Process	regulation of cardiac muscle contraction by regulation of the release of sequestered calcium ion	CALM1|GSTO1	0.0462	655	728|755	GO.0010881
961	2	GO Process	platelet formation	MYH9|ACTN1	0.0462	655	771|686	GO.0030220
962	2	GO Process	establishment of skin barrier	SFN|STMN1	0.0462	655	711|680	GO.0061436
963	5	GO Process	epithelial cell development	IQGAP1|SFN|MSN|FLNA|VIM	0.0463	655	704|711|720|790|800	GO.0002064
965	6	GO Process	positive regulation of growth	F2|BASP1|HIST1H1B|SFN|MTPN|GDI1	0.0466	655	760|674|747|711|778|734	GO.0045927
966	4	GO Process	negative regulation of supramolecular fiber organization	PFN1|CAPG|STMN1|HSPA8	0.0475	655	696|785|680|715	GO.1902904
967	3	GO Process	neuron projection extension	VCL|IQGAP1|HSP90AA1	0.0476	655	698|704|754	GO.1990138
968	3	KEGG Pathways	Longevity regulating pathway - multiple species	CAT|HSPA8|SOD2	0.048	655	769|715|793	hsa04213
970	7	GO Process	regulation of cellular component size	PFN1|VASP|CAPG|MSN|MTPN|GDI1|CFL1	0.0482	655	696|714|785|720|778|734|677	GO.0032535
971	3	RCTM	Regulation of HSF1-mediated heat shock response	YWHAE|HSPA5|HSPA8	0.0485	655	729|717|715	HSA-3371453
972	2	RCTM	Common Pathway of Fibrin Clot Formation	FGB|F2	0.0486	655	751|760	HSA-140875
973	5	GO Process	striated muscle cell differentiation	MYH9|ACTA1|MTPN|ACTG1|TTN	0.049	655	771|766|778|672|787	GO.0051146
974	61	GO Component	nucleus	MYH9|NAMPT|MPO|PFN1|CTSC|GAPDH|ENO1|ACTN4|COTL1|PRDX1|CAPG|YWHAE|IQGAP1|SH3BGRL3|S100A11|S100P|NPM1|TBCA|SUMO4|BASP1|PKM|TALDO1|HSPA5|HIST1H1B|HSP90AA1|CBX3|NME1|SFN|PTMA|CALM1|HMGN2|HDGF|S100A4|S100A12|HIST2H2BE|FLNA|PGAM1|SET|DNAJC9|SH3BGRL|CLIC1|HNRNPK|GLRX|GIG25|MTPN|YWHAZ|HIST2H3A|TKT|UBE2L3|GPI|ANP32A|PARK7|HSPA8|CFL1|VIM|HNRNPC|TTN|TPT1|HIST1H2BM|MARCKS|HIST1H4A	0.0494	655	771|678|671|696|750|777|669|688|681|708|785|729|704|744|713|799|791|721|736|674|767|687|717|747|754|718|764|711|776|728|683|798|694|710|763|790|757|700|665|788|745|723|784|731|778|761|693|775|673|732|701|670|715|677|800|727|787|801|779|795|722	GO.0005634
975	2	GO Process	negative regulation of stress fiber assembly	PFN1|STMN1	0.0497	655	696|680	GO.0051497
976	2	GO Process	negative regulation of oxidative stress-induced intrinsic apoptotic signaling pathway	PARK7|SOD2	0.0497	655	670|793	GO.1902176

## Sheet: Biological Process
term id	# enriched genes	category	description	enriched genes	FDR p-value	-log FDR	network.SUID	nodes.SUID	term name
1	43	GO Process	regulated exocytosis	PGLYRP1|VCL|MPO|CTSC|CTSD|CAT|CEACAM8|ACTN4|CHI3L1|THBS1|COTL1|A1BG|ANXA3|IQGAP1|S100A11|S100P|CAMP|FGB|PKM|HSP90AA1|CALM1|TAGLN2|S100A12|CTSS|ECM1|FLNA|PGAM1|MMP9|CAP1|LCN2|CDA|GDI2|SERPINB1|GIG25|NME2|ACTN1|ALDOA|GPI|PPIA|SEPP1|HSPA8|FCGR3B|TTN	9.4e-25	24.0269	655	684|698|671|750|746|769|773|688|770|786|681|703|756|704|713|799|748|751|767|754|728|695|710|740|733|790|757|762|752|724|666|735|753|731|758|686|774|732|697|690|715|743|787	GO.0045055			2
6	39	GO Process	leukocyte mediated immunity	PGLYRP1|VCL|C8G|MPO|CTSC|CTSD|CAT|CEACAM8|CHI3L1|COTL1|PRDX1|A1BG|C6|ANXA3|C1RL|IQGAP1|S100A11|S100P|CAMP|F2|PKM|HSP90AA1|C8A|S100A12|CTSS|PGAM1|MMP9|CAP1|LCN2|CDA|GDI2|SERPINB1|GIG25|NME2|ALDOA|GPI|PPIA|HSPA8|FCGR3B	2.23e-22	21.6517	655	684|698|742|671|750|746|769|773|770|681|708|703|707|756|676|704|713|799|748|760|767|754|739|710|740|757|762|752|724|666|735|753|731|758|774|732|697|715|743	GO.0002443
9	45	GO Process	secretion by cell	PGLYRP1|VCL|MPO|CTSC|CTSD|CAT|CEACAM8|ACTN4|CHI3L1|THBS1|COTL1|A1BG|ANXA3|IQGAP1|S100A11|S100P|CAMP|AXL|FGB|PKM|HSP90AA1|CALM1|TAGLN2|S100A12|CTSS|ECM1|FLNA|PGAM1|MMP9|CAP1|LCN2|CDA|GDI2|SERPINB1|GIG25|NME2|ACTN1|ALDOA|GPI|PARK7|PPIA|SEPP1|HSPA8|FCGR3B|TTN	7.33e-22	21.1349	655	684|698|671|750|746|769|773|688|770|786|681|703|756|704|713|799|748|796|751|767|754|728|695|710|740|733|790|757|762|752|724|666|735|753|731|758|686|774|732|670|697|690|715|743|787	GO.0032940
10	46	GO Process	secretion	PGLYRP1|VCL|MPO|CTSC|CTSD|CAT|CEACAM8|ACTN4|CHI3L1|THBS1|COTL1|A1BG|ANXA3|IQGAP1|S100A11|S100P|CAMP|AXL|FGB|PKM|HSP90AA1|NME1|CALM1|TAGLN2|S100A12|CTSS|ECM1|FLNA|PGAM1|MMP9|CAP1|LCN2|CDA|GDI2|SERPINB1|GIG25|NME2|ACTN1|ALDOA|GPI|PARK7|PPIA|SEPP1|HSPA8|FCGR3B|TTN	5.09e-21	20.2933	655	684|698|671|750|746|769|773|688|770|786|681|703|756|704|713|799|748|796|751|767|754|764|728|695|710|740|733|790|757|762|752|724|666|735|753|731|758|686|774|732|670|697|690|715|743|787	GO.0046903
11	34	GO Process	neutrophil mediated immunity	PGLYRP1|VCL|MPO|CTSC|CTSD|CAT|CEACAM8|CHI3L1|COTL1|A1BG|ANXA3|IQGAP1|S100A11|S100P|CAMP|F2|PKM|HSP90AA1|S100A12|CTSS|PGAM1|MMP9|CAP1|LCN2|CDA|GDI2|SERPINB1|GIG25|NME2|ALDOA|GPI|PPIA|HSPA8|FCGR3B	1.09e-20	19.9626	655	684|698|671|750|746|769|773|770|681|703|756|704|713|799|748|760|767|754|710|740|757|762|752|724|666|735|753|731|758|774|732|697|715|743	GO.0002446
13	33	GO Process	neutrophil degranulation	PGLYRP1|VCL|MPO|CTSC|CTSD|CAT|CEACAM8|CHI3L1|COTL1|A1BG|ANXA3|IQGAP1|S100A11|S100P|CAMP|PKM|HSP90AA1|S100A12|CTSS|PGAM1|MMP9|CAP1|LCN2|CDA|GDI2|SERPINB1|GIG25|NME2|ALDOA|GPI|PPIA|HSPA8|FCGR3B	4.44e-20	19.3526	655	684|698|671|750|746|769|773|770|681|703|756|704|713|799|748|767|754|710|740|757|762|752|724|666|735|753|731|758|774|732|697|715|743	GO.0043312
14	42	GO Process	immune effector process	PGLYRP1|VCL|C8G|MPO|CTSC|CTSD|CAT|CEACAM8|CHI3L1|COTL1|PRDX1|A1BG|C6|ANXA3|C1RL|IQGAP1|S100A11|S100P|CAMP|F2|PKM|DEFA3|HSP90AA1|C8A|S100A12|CTSS|PGAM1|MMP9|CAP1|LCN2|CDA|GDI2|SERPINB1|GIG25|NME2|ALDOA|LCP1|GPI|PPIA|HSPA8|FCGR3B|ACTG1	5.73e-20	19.2418	655	684|698|742|671|750|746|769|773|770|681|708|703|707|756|676|704|713|799|748|760|767|719|754|739|710|740|757|762|752|724|666|735|753|731|758|774|772|732|697|715|743|672	GO.0002252
15	43	GO Process	cell activation	PGLYRP1|VCL|MYH9|MPO|CTSC|CTSD|CAT|CEACAM8|CHI3L1|COTL1|PRDX1|A1BG|ANXA3|IQGAP1|S100A11|S100P|CAMP|AXL|FGB|F2|PKM|HSP90AA1|MSN|S100A12|CTSS|FLNA|PGAM1|MMP9|CAP1|LCN2|CDA|GDI2|SERPINB1|GIG25|NME2|ALDOA|YWHAZ|LCP1|FKBP1A|GPI|PPIA|HSPA8|FCGR3B	1.84e-19	18.7352	655	684|698|771|671|750|746|769|773|770|681|708|703|756|704|713|799|748|796|751|760|767|754|720|710|740|790|757|762|752|724|666|735|753|731|758|774|761|772|794|732|697|715|743	GO.0001775
16	51	GO Process	immune response	PGLYRP1|VCL|C8G|MPO|CTSC|GAPDH|CTSD|CAT|PI3|CEACAM8|CHI3L1|THBS1|COTL1|PRDX1|A1BG|C6|ANXA3|C1RL|IQGAP1|S100A11|S100P|CAMP|AXL|FGB|F2|PKM|DEFA3|HSP90AA1|C8A|HMGN2|S100A12|CTSS|HIST2H2BE|PGAM1|MMP9|CAP1|LCN2|CDA|GDI2|SERPINB1|GIG25|NME2|ALDOA|HLA-DRA|LCP1|GPI|PPIA|HSPA8|FCGR3B|VIM|ACTG1	3.96e-19	18.4023	655	684|698|742|671|750|777|746|769|712|773|770|786|681|708|703|707|756|676|704|713|799|748|796|751|760|767|719|754|739|683|710|740|763|757|762|752|724|666|735|753|731|758|774|725|772|732|697|715|743|800|672	GO.0006955
19	34	GO Process	leukocyte activation involved in immune response	PGLYRP1|VCL|MPO|CTSC|CTSD|CAT|CEACAM8|CHI3L1|COTL1|A1BG|ANXA3|IQGAP1|S100A11|S100P|CAMP|PKM|HSP90AA1|S100A12|CTSS|PGAM1|MMP9|CAP1|LCN2|CDA|GDI2|SERPINB1|GIG25|NME2|ALDOA|LCP1|GPI|PPIA|HSPA8|FCGR3B	2.29e-18	17.6402	655	684|698|671|750|746|769|773|770|681|703|756|704|713|799|748|767|754|710|740|757|762|752|724|666|735|753|731|758|774|772|732|697|715|743	GO.0002366
21	39	GO Process	leukocyte activation	PGLYRP1|VCL|MYH9|MPO|CTSC|CTSD|CAT|CEACAM8|CHI3L1|COTL1|PRDX1|A1BG|ANXA3|IQGAP1|S100A11|S100P|CAMP|AXL|PKM|HSP90AA1|MSN|S100A12|CTSS|PGAM1|MMP9|CAP1|LCN2|CDA|GDI2|SERPINB1|GIG25|NME2|ALDOA|LCP1|FKBP1A|GPI|PPIA|HSPA8|FCGR3B	4.71e-18	17.327	655	684|698|771|671|750|746|769|773|770|681|708|703|756|704|713|799|748|796|767|754|720|710|740|757|762|752|724|666|735|753|731|758|774|772|794|732|697|715|743	GO.0045321
24	49	GO Process	vesicle-mediated transport	PGLYRP1|VCL|MYH9|MPO|CTSC|CTSD|CAT|CEACAM8|ACTN4|CHI3L1|THBS1|COTL1|A1BG|ANXA3|IQGAP1|S100A11|S100P|CAMP|AXL|FGB|F2|PKM|HSP90AA1|NME1|CALM1|TAGLN2|S100A12|CTSS|ECM1|FLNA|PGAM1|MMP9|CAP1|LCN2|CDA|GDI2|SERPINB1|GIG25|NME2|ACTN1|ALDOA|GPI|PPIA|SEPP1|HSPA8|FCGR3B|ACTG1|TTN|ANXA8	4.06e-16	15.3915	655	684|698|771|671|750|746|769|773|688|770|786|681|703|756|704|713|799|748|796|751|760|767|754|764|728|695|710|740|733|790|757|762|752|724|666|735|753|731|758|686|774|732|697|690|715|743|672|787|738	GO.0016192
27	56	GO Process	immune system process	PGLYRP1|VCL|MYH9|C8G|MPO|CTSC|GAPDH|CTSD|CAT|PI3|CEACAM8|CHI3L1|THBS1|COTL1|PRDX1|A1BG|C6|ANXA3|C1RL|IQGAP1|S100A11|S100P|CAMP|AXL|FGB|F2|PKM|DEFA3|CADM1|HSP90AA1|MSN|C8A|HMGN2|S100A12|CTSS|HIST2H2BE|PGAM1|MMP9|CAP1|LCN2|CDA|GDI2|SERPINB1|GIG25|NME2|ACTN1|ALDOA|HLA-DRA|LCP1|FKBP1A|GPI|PPIA|HSPA8|FCGR3B|VIM|ACTG1	4.03e-15	14.3947	655	684|698|771|742|671|750|777|746|769|712|773|770|786|681|708|703|707|756|676|704|713|799|748|796|751|760|767|719|716|754|720|739|683|710|740|763|757|762|752|724|666|735|753|731|758|686|774|725|772|794|732|697|715|743|800|672	GO.0002376
31	102	GO Process	response to stimulus	PGLYRP1|CPB2|VCL|MYH9|PON1|NAMPT|C8G|MPO|PFN1|CTSC|ARHGDIB|GAPDH|ENO1|CTSD|CAT|PI3|CEACAM8|VASP|ACTN4|CHI3L1|THBS1|COTL1|PRDX1|A1BG|C6|YWHAE|ANXA3|C1RL|IQGAP1|ARHGDIA|S100A11|AZGP1|S100P|CAMP|NPM1|AXL|FGB|YWHAG|F2|PKM|TALDO1|HSPA5|DEFA3|CADM1|EEF1G|HSP90AA1|TUBA1B|NME1|SFN|CALM1|MSN|C8A|COL6A1|HMGN2|ACTA1|HDGF|S100A12|CTSS|ECM1|HIST2H2BE|GSTO1|FLNA|PGAM1|MMP9|CAP1|LCN2|PGK1|ALPL|COL15A1|CDA|CLIC1…	4.73e-14	13.3251	655	684|699|698|771|782|678|742|671|696|750|679|777|669|746|769|712|773|714|688|770|786|681|708|703|707|729|756|676|704|675|713|691|799|748|791|796|751|749|760|767|687|717|719|716|765|754|741|764|711|728|720|739|768|683|766|798|710|740|733|763|755|790|757|762|752|724|709|726|780|666|745|723|735|753|731|778|758|774|725|761|772|794|693|734|673|732|680|701|670|697|690|715|677|743|706|800|793|672|787|801…	GO.0050896
80	14	GO Process	platelet degranulation	VCL|ACTN4|THBS1|A1BG|FGB|CALM1|TAGLN2|ECM1|FLNA|GIG25|ACTN1|ALDOA|SEPP1|TTN	1.66e-10	9.77989	655	698|688|786|703|751|728|695|733|790|731|686|774|690|787	GO.0002576
85	13	GO Process	nicotinamide nucleotide metabolic process	NAMPT|GAPDH|ENO1|PGD|PKM|TALDO1|PGAM1|PGK1|ALDOA|LDHB|TKT|GPI|LDHA	2.83e-10	9.54821	655	678|777|669|689|767|687|757|709|774|705|775|732|706	GO.0046496
87	22	GO Process	cofactor metabolic process	NAMPT|MPO|GAPDH|ENO1|CAT|PRDX1|PGD|PKM|TALDO1|EEF1G|HSP90AA1|CALM1|GSTO1|PGAM1|AKR1A1|PGK1|ALDOA|LDHB|TKT|GPI|PARK7|LDHA	3.73e-10	9.42829	655	678|671|777|669|769|708|689|767|687|765|754|728|755|757|759|709|774|705|775|732|670|706	GO.0051186
92	65	GO Process	transport	PGLYRP1|VCL|MYH9|MPO|AFM|CTSC|CTSD|CAT|CEACAM8|ACTN4|CHI3L1|THBS1|COTL1|A1BG|YWHAE|ANXA3|IQGAP1|S100A11|AZGP1|S100P|CAMP|NPM1|AXL|FGB|YWHAG|F2|PKM|HSPA5|SERPINA7|HSP90AA1|TUBA1B|NME1|SFN|CALM1|TAGLN2|S100A12|CTSS|ECM1|FLNA|PGAM1|MMP9|CAP1|LCN2|CDA|CLIC1|GDI2|SERPINB1|GIG25|NME2|ACTN1|ALDOA|YWHAZ|FKBP1A|GDI1|GPI|ANP32A|PARK7|PPIA|SEPP1|HSPA8|FCGR3B|ACTG1|TTN|TPT1|ANXA8	8.53e-10	9.06905	655	684|698|771|671|783|750|746|769|773|688|770|786|681|703|729|756|704|713|691|799|748|791|796|751|749|760|767|717|737|754|741|764|711|728|695|710|740|733|790|757|762|752|724|666|745|735|753|731|758|686|774|761|794|734|732|701|670|697|690|715|743|672|787|801|738	GO.0006810
93	66	GO Process	establishment of localization	PGLYRP1|VCL|MYH9|MPO|AFM|CTSC|CTSD|CAT|CEACAM8|ACTN4|CHI3L1|THBS1|COTL1|A1BG|YWHAE|ANXA3|IQGAP1|S100A11|AZGP1|S100P|CAMP|NPM1|AXL|FGB|YWHAG|F2|PKM|HSPA5|SERPINA7|HIST1H1B|HSP90AA1|TUBA1B|NME1|SFN|CALM1|TAGLN2|S100A12|CTSS|ECM1|FLNA|PGAM1|MMP9|CAP1|LCN2|CDA|CLIC1|GDI2|SERPINB1|GIG25|NME2|ACTN1|ALDOA|YWHAZ|FKBP1A|GDI1|GPI|ANP32A|PARK7|PPIA|SEPP1|HSPA8|FCGR3B|ACTG1|TTN|TPT1|ANXA8	8.96e-10	9.04769	655	684|698|771|671|783|750|746|769|773|688|770|786|681|703|729|756|704|713|691|799|748|791|796|751|749|760|767|717|737|747|754|741|764|711|728|695|710|740|733|790|757|762|752|724|666|745|735|753|731|758|686|774|761|794|734|732|701|670|697|690|715|743|672|787|801|738	GO.0051234
117	10	GO Process	monosaccharide biosynthetic process	GAPDH|ENO1|PGD|TALDO1|PGAM1|AKR1A1|PGK1|ALDOA|TKT|GPI	2.34e-09	8.63078	655	777|669|689|687|757|759|709|774|775|732	GO.0046364
119	10	GO Process	nucleoside diphosphate phosphorylation	GAPDH|ENO1|PKM|NME1|PGAM1|PGK1|NME2|ALDOA|GPI|LDHA	2.65e-09	8.57675	655	777|669|767|764|757|709|758|774|732|706	GO.0006165
128	16	GO Process	humoral immune response	PGLYRP1|C8G|GAPDH|PI3|C6|C1RL|CAMP|FGB|F2|DEFA3|C8A|HMGN2|S100A12|HIST2H2BE|LCN2|GPI	5.21e-09	8.28316	655	684|742|777|712|707|676|748|751|760|719|739|683|710|763|724|732	GO.0006959
138	10	GO Process	NAD metabolic process	NAMPT|GAPDH|ENO1|PKM|PGAM1|PGK1|ALDOA|LDHB|GPI|LDHA	1.04e-08	7.98297	655	678|777|669|767|757|709|774|705|732|706	GO.0019674
154	73	GO Process	positive regulation of biological process	PGLYRP1|CPB2|MYH9|PON1|NAMPT|C8G|PFN1|CTSC|GAPDH|ENO1|CAT|VASP|ACTN4|CHI3L1|THBS1|C6|YWHAE|ANXA3|C1RL|IQGAP1|ARHGDIA|CAMP|NPM1|AXL|FGB|YWHAG|F2|BASP1|PRSS8|HSPA5|CADM1|HIST1H1B|HSP90AA1|NME1|SFN|CALM1|MSN|C8A|ACTA1|S100A4|S100A12|HTRA1|CTSS|ECM1|GSTO1|FLNA|MMP9|SH3BGRL|CLIC1|HNRNPK|GLRX|MTPN|NME2|MIEN1|ACTN1|HLA-DRA|YWHAZ|LCP1|FKBP1A|GDI1|UBE2L3|GPI|STMN1|PARK7|PPIA|HSPA8|CFL1|LDHA|VIM|SOD2|HNRNP…	3.49e-08	7.45717	655	684|699|771|782|678|742|696|750|777|669|769|714|688|770|786|707|729|756|676|704|675|748|791|796|751|749|760|674|682|717|716|747|754|764|711|728|720|739|766|694|710|702|740|733|755|790|762|788|745|723|784|778|758|789|686|725|761|772|794|734|673|732|680|670|697|715|677|706|800|793|727|672|787	GO.0048518
	8	GO Process	glycolytic process	GAPDH|ENO1|PKM|PGAM1|PGK1|ALDOA|GPI|LDHA	7.27e-08	7.13847	655	777|669|767|757|709|774|732|706	GO.0006096
156	8	GO Process	ATP generation from ADP	GAPDH|ENO1|PKM|PGAM1|PGK1|ALDOA|GPI|LDHA	8.49e-08	7.07109	655	777|669|767|757|709|774|732|706	GO.0006757
158	10	GO Process	purine ribonucleoside triphosphate biosynthetic process	GAPDH|ENO1|PKM|NME1|PGAM1|PGK1|NME2|ALDOA|GPI|LDHA	9.58e-08	7.01863	655	777|669|767|764|757|709|758|774|732|706	GO.0009206
161	8	GO Process	pyruvate biosynthetic process	GAPDH|ENO1|PKM|PGAM1|PGK1|ALDOA|GPI|LDHA	1.32e-07	6.87943	655	777|669|767|757|709|774|732|706	GO.0042866
162	7	GO Process	NADH regeneration	GAPDH|ENO1|PKM|PGAM1|PGK1|ALDOA|GPI	1.36e-07	6.86646	655	777|669|767|757|709|774|732	GO.0006735
163	7	GO Process	canonical glycolysis	GAPDH|ENO1|PKM|PGAM1|PGK1|ALDOA|GPI	1.36e-07	6.86646	655	777|669|767|757|709|774|732	GO.0061621
164	7	GO Process	glucose catabolic process to pyruvate	GAPDH|ENO1|PKM|PGAM1|PGK1|ALDOA|GPI	1.36e-07	6.86646	655	777|669|767|757|709|774|732	GO.0061718
165	9	GO Process	pyruvate metabolic process	GAPDH|ENO1|PKM|PGAM1|PGK1|ALDOA|LDHB|GPI|LDHA	1.57e-07	6.8041	655	777|669|767|757|709|774|705|732|706	GO.0006090
167	9	GO Process	nicotinamide nucleotide biosynthetic process	NAMPT|GAPDH|ENO1|PKM|PGAM1|PGK1|ALDOA|GPI|LDHA	1.85e-07	6.73283	655	678|777|669|767|757|709|774|732|706	GO.0019359
168	25	GO Process	positive regulation of transport	CPB2|PON1|GAPDH|ACTN4|YWHAE|CAMP|AXL|FGB|YWHAG|F2|PRSS8|CADM1|SFN|CALM1|MSN|CTSS|GSTO1|FLNA|HNRNPK|GLRX|YWHAZ|GPI|PARK7|PPIA|TTN	2.3e-07	6.63827	655	699|782|777|688|729|748|796|751|749|760|682|716|711|728|720|740|755|790|723|784|761|732|670|697|787	GO.0051050
169	69	GO Process	localization	PGLYRP1|VCL|MYH9|MPO|AFM|CTSC|CTSD|CAT|CEACAM8|ACTN4|CHI3L1|THBS1|COTL1|A1BG|YWHAE|ANXA3|IQGAP1|S100A11|AZGP1|S100P|CAMP|NPM1|AXL|FGB|YWHAG|F2|PKM|HSPA5|SERPINA7|HIST1H1B|HSP90AA1|TUBA1B|NME1|SFN|CALM1|MSN|TAGLN2|S100A12|CTSS|ECM1|FLNA|PGAM1|MMP9|CAP1|LCN2|CDA|CLIC1|GDI2|SERPINB1|GIG25|NME2|ACTN1|ALDOA|YWHAZ|LCP1|FKBP1A|GDI1|GPI|ANP32A|PARK7|PPIA|SEPP1|HSPA8|CFL1|FCGR3B|ACTG1|TTN|TPT1|ANXA8	2.3e-07	6.63827	655	684|698|771|671|783|750|746|769|773|688|770|786|681|703|729|756|704|713|691|799|748|791|796|751|749|760|767|717|737|747|754|741|764|711|728|720|695|710|740|733|790|757|762|752|724|666|745|735|753|731|758|686|774|761|772|794|734|732|701|670|697|690|715|677|743|672|787|801|738	GO.0051179
170	15	GO Process	coenzyme metabolic process	NAMPT|GAPDH|ENO1|PGD|PKM|TALDO1|GSTO1|PGAM1|AKR1A1|PGK1|ALDOA|LDHB|TKT|GPI|LDHA	2.59e-07	6.5867	655	678|777|669|689|767|687|755|757|759|709|774|705|775|732|706	GO.0006732
171	44	GO Process	regulation of localization	CPB2|VCL|PON1|PFN1|ARHGDIB|GAPDH|ACTN4|THBS1|YWHAE|ANXA3|IQGAP1|CAMP|AXL|FGB|YWHAG|F2|PRSS8|HSPA5|CADM1|HSP90AA1|SFN|CALM1|MSN|CTSS|ECM1|GSTO1|FLNA|MMP9|CLIC1|HNRNPK|GLRX|MIEN1|ACTN1|YWHAZ|LCP1|FKBP1A|GDI1|GPI|STMN1|PARK7|PPIA|HSPA8|SOD2|TTN	2.76e-07	6.55909	655	699|698|782|696|679|777|688|786|729|756|704|748|796|751|749|760|682|717|716|754|711|728|720|740|733|755|790|762|745|723|784|789|686|761|772|794|734|732|680|670|697|715|793|787	GO.0032879
172	8	GO Process	NAD biosynthetic process	NAMPT|GAPDH|ENO1|PKM|PGAM1|PGK1|ALDOA|GPI	3.66e-07	6.43652	655	678|777|669|767|757|709|774|732	GO.0009435
176	11	GO Process	antimicrobial humoral response	PGLYRP1|GAPDH|PI3|CAMP|FGB|F2|DEFA3|HMGN2|S100A12|HIST2H2BE|LCN2	5.2e-07	6.284	655	684|777|712|748|751|760|719|683|710|763|724	GO.0019730
177	41	GO Process	regulation of cellular component organization	CPB2|MYH9|PFN1|ARHGDIB|ENO1|VASP|ACTN4|THBS1|CAPG|YWHAE|IQGAP1|ARHGDIA|NPM1|AXL|FGB|YWHAG|F2|HSPA5|HIST1H1B|HSP90AA1|NME1|SFN|MSN|HTRA1|FLNA|MMP9|SET|CDA|HNRNPK|MTPN|MIEN1|ALDOA|YWHAZ|LCP1|GDI1|STMN1|PARK7|HSPA8|CFL1|VIM|HNRNPC	6.02e-07	6.2204	655	699|771|696|679|669|714|688|786|785|729|704|675|791|796|751|749|760|717|747|754|764|711|720|702|790|762|700|666|723|778|789|774|761|772|734|680|670|715|677|800|727	GO.0051128
179	11	GO Process	nucleobase-containing small molecule biosynthetic process	GAPDH|ENO1|PKM|NME1|PGAM1|PGK1|CDA|NME2|ALDOA|GPI|LDHA	7.39e-07	6.13136	655	777|669|767|764|757|709|666|758|774|732|706	GO.0034404
180	18	GO Process	response to inorganic substance	PON1|MPO|CAT|THBS1|PRDX1|IQGAP1|AXL|FGB|HSPA5|CALM1|ACTA1|MMP9|GDI1|PARK7|LDHA|SOD2|ACTG1|TTN	7.4e-07	6.13077	655	782|671|769|786|708|704|796|751|717|728|766|762|734|670|706|793|672|787	GO.0010035
181	61	GO Process	negative regulation of cellular process	PGLYRP1|CPB2|VCL|MYH9|MPO|PFN1|ARHGDIB|GAPDH|ENO1|CAT|PI3|ACTN4|THBS1|CAPG|YWHAE|IQGAP1|ARHGDIA|S100A11|AZGP1|NPM1|AXL|FGB|YWHAG|F2|BASP1|HSPA5|SERPINA7|HIST1H1B|CBX3|NME1|SFN|CALM1|ITIH2|HDGF|HTRA1|ECM1|GSTO1|FLNA|MMP9|SET|CDA|HNRNPK|SERPINB1|GIG25|NME2|MIEN1|ACTN1|YWHAZ|FKBP1A|HIST2H3A|GDI1|STMN1|PARK7|HSPA8|CFL1|VIM|SOD2|HNRNPC|TPT1|ANXA8|HIST1H4A	7.82e-07	6.10679	655	684|699|698|771|671|696|679|777|669|769|712|688|786|785|729|704|675|713|691|791|796|751|749|760|674|717|737|747|718|764|711|728|781|798|702|733|755|790|762|700|666|723|753|731|758|789|686|761|794|693|734|680|670|715|677|800|793|727|801|738|722	GO.0048523
182	16	GO Process	supramolecular fiber organization	VASP|ACTN4|ACTA1|TPM3|FLNA|CAP1|ACTN1|ALDOA|LCP1|FKBP1A|STMN1|CFL1|VIM|ACTG1|TTN|MARCKS	8.21e-07	6.08566	655	714|688|766|685|790|752|686|774|772|794|680|677|800|672|787|795	GO.0097435
183	8	GO Process	monosaccharide catabolic process	GAPDH|ENO1|PKM|PGAM1|AKR1A1|PGK1|ALDOA|GPI	8.83e-07	6.05404	655	777|669|767|757|759|709|774|732	GO.0046365
188	12	GO Process	monosaccharide metabolic process	GAPDH|ENO1|PGD|PKM|TALDO1|GSTO1|PGAM1|AKR1A1|PGK1|ALDOA|TKT|GPI	1.12e-06	5.95078	655	777|669|689|767|687|755|757|759|709|774|775|732	GO.0005996
190	12	GO Process	actin filament organization	VASP|ACTN4|ACTA1|TPM3|FLNA|CAP1|ACTN1|ALDOA|LCP1|CFL1|TTN|MARCKS	1.23e-06	5.91009	655	714|688|766|685|790|752|686|774|772|677|787|795	GO.0007015
191	15	GO Process	negative regulation of proteolysis	CPB2|GAPDH|PI3|THBS1|YWHAE|F2|SERPINA7|SFN|ITIH2|ECM1|MMP9|SERPINB1|GIG25|PARK7|ANXA8	1.51e-06	5.82102	655	699|777|712|786|729|760|737|711|781|733|762|753|731|670|738	GO.0045861
192	13	GO Process	negative regulation of peptidase activity	GAPDH|PI3|THBS1|YWHAE|SERPINA7|SFN|ITIH2|ECM1|MMP9|SERPINB1|GIG25|PARK7|ANXA8	1.62e-06	5.79048	655	777|712|786|729|737|711|781|733|762|753|731|670|738	GO.0010466
194	45	GO Process	response to organic substance	CPB2|PON1|NAMPT|MPO|CTSC|GAPDH|CAT|CHI3L1|THBS1|ANXA3|IQGAP1|S100P|NPM1|AXL|FGB|YWHAG|PKM|TALDO1|HSPA5|DEFA3|HSP90AA1|TUBA1B|NME1|MSN|COL6A1|ACTA1|HDGF|CTSS|GSTO1|MMP9|LCN2|ALPL|HLA-DRA|YWHAZ|LCP1|HIST2H3A|UBE2L3|PARK7|PPIA|HSPA8|CFL1|LDHA|VIM|SOD2|ACTG1	1.81e-06	5.74232	655	699|782|678|671|750|777|769|770|786|756|704|799|791|796|751|749|767|687|717|719|754|741|764|720|768|766|798|740|755|762|724|726|725|761|772|693|673|670|697|715|677|706|800|793|672	GO.0010033
197	127	GO Process	cellular process	PGLYRP1|CPB2|VCL|MYH9|PON1|NAMPT|C8G|MPO|PFN1|CTSC|GAPDH|ENO1|CTSD|CAT|PI3|CEACAM8|VASP|ACTN4|CHI3L1|THBS1|COTL1|PRDX1|A1BG|C6|CAPG|YWHAE|ANXA3|IQGAP1|ARHGDIA|PGD|SH3BGRL3|S100A11|AZGP1|S100P|CAMP|NPM1|AXL|FGB|YWHAG|TBCA|F2|SUMO4|BASP1|PRSS8|PKM|TALDO1|HSPA5|DEFA3|CADM1|HIST1H1B|EEF1G|HSP90AA1|CBX3|TUBA1B|NME1|SFN|PTMA|CALM1|ITIH2|MSN|C8A|COL6A1|ACTA1|TAGLN2|HDGF|TPM3|S100A4|S100A12|HTRA1|CTSS|EC…	2.74e-06	5.56225	655	684|699|698|771|782|678|742|671|696|750|777|669|746|769|712|773|714|688|770|786|681|708|703|707|785|729|756|704|675|689|744|713|691|799|748|791|796|751|749|721|760|736|674|682|767|687|717|719|716|747|765|754|718|741|764|711|776|728|781|720|739|768|766|695|798|685|694|710|702|740|733|763|755|790|757|759|762|700|752|724|709|726|780|666|745|723|784|735|753|792|731|778|758|789|686|774|725|761|705|772…	GO.0009987
198	21	GO Process	regulation of proteolysis	CPB2|MYH9|C8G|CTSC|GAPDH|ENO1|PI3|THBS1|C6|YWHAE|F2|SERPINA7|SFN|ITIH2|C8A|ECM1|MMP9|SERPINB1|GIG25|PARK7|ANXA8	2.74e-06	5.56225	655	699|771|742|750|777|669|712|786|707|729|760|737|711|781|739|733|762|753|731|670|738	GO.0030162
201	7	GO Process	interleukin-12-mediated signaling pathway	TALDO1|MSN|GSTO1|LCP1|PPIA|CFL1|SOD2	3.42e-06	5.46597	655	687|720|755|772|697|677|793	GO.0035722
202	9	GO Process	carbohydrate catabolic process	GAPDH|ENO1|PKM|PGAM1|AKR1A1|PGK1|ALDOA|GPI|LDHA	3.47e-06	5.45967	655	777|669|767|757|759|709|774|732|706	GO.0016052
203	17	GO Process	actin filament-based process	MYH9|PFN1|VASP|ACTN4|ACTA1|TPM3|FLNA|CAP1|ACTN1|ALDOA|LCP1|CFL1|VIM|MYL6|ACTG1|TTN|MARCKS	3.52e-06	5.45346	655	771|696|714|688|766|685|790|752|686|774|772|677|800|692|672|787|795	GO.0030029
205	8	GO Process	ATP biosynthetic process	GAPDH|ENO1|PKM|PGAM1|PGK1|ALDOA|GPI|LDHA	3.99e-06	5.39903	655	777|669|767|757|709|774|732|706	GO.0006754
206	16	GO Process	negative regulation of hydrolase activity	GAPDH|PI3|THBS1|YWHAE|IQGAP1|SERPINA7|SFN|ITIH2|ECM1|MMP9|SET|SERPINB1|GIG25|FKBP1A|PARK7|ANXA8	3.99e-06	5.39903	655	777|712|786|729|704|737|711|781|733|762|700|753|731|794|670|738	GO.0051346
207	49	GO Process	regulation of molecular function	PON1|NAMPT|PFN1|CTSC|ARHGDIB|GAPDH|CAT|PI3|ACTN4|CHI3L1|THBS1|YWHAE|ANXA3|IQGAP1|ARHGDIA|NPM1|YWHAG|F2|PRSS8|HSPA5|SERPINA7|HSP90AA1|NME1|SFN|CALM1|ITIH2|HDGF|S100A12|CTSS|ECM1|GSTO1|FLNA|MMP9|SET|CAP1|DNAJC9|GLRX|GDI2|SERPINB1|GIG25|MTPN|FKBP1A|GDI1|UBE2L3|GPI|STMN1|PARK7|TTN|ANXA8	3.99e-06	5.39903	655	782|678|696|750|679|777|769|712|688|770|786|729|756|704|675|791|749|760|682|717|737|754|764|711|728|781|798|710|740|733|755|790|762|700|752|665|784|735|753|731|778|794|734|673|732|680|670|787|738	GO.0065009
212	38	GO Process	cellular response to organic substance	CPB2|GAPDH|CAT|CHI3L1|THBS1|IQGAP1|NPM1|AXL|FGB|YWHAG|PKM|TALDO1|HSPA5|DEFA3|HSP90AA1|TUBA1B|NME1|MSN|COL6A1|ACTA1|HDGF|CTSS|GSTO1|MMP9|LCN2|ALPL|HLA-DRA|YWHAZ|LCP1|HIST2H3A|UBE2L3|PARK7|PPIA|HSPA8|CFL1|VIM|SOD2|ACTG1	4.67e-06	5.33068	655	699|777|769|770|786|704|791|796|751|749|767|687|717|719|754|741|764|720|768|766|798|740|755|762|724|726|725|761|772|693|673|670|697|715|677|800|793|672	GO.0071310
213	63	GO Process	negative regulation of biological process	PGLYRP1|CPB2|VCL|MYH9|MPO|PFN1|ARHGDIB|GAPDH|ENO1|CAT|PI3|ACTN4|THBS1|CAPG|YWHAE|IQGAP1|ARHGDIA|S100A11|AZGP1|CAMP|NPM1|AXL|FGB|YWHAG|F2|BASP1|HSPA5|SERPINA7|HIST1H1B|CBX3|NME1|SFN|CALM1|ITIH2|HDGF|HTRA1|ECM1|GSTO1|FLNA|MMP9|SET|PGK1|CDA|HNRNPK|SERPINB1|GIG25|NME2|MIEN1|ACTN1|YWHAZ|FKBP1A|HIST2H3A|GDI1|STMN1|PARK7|HSPA8|CFL1|VIM|SOD2|HNRNPC|TPT1|ANXA8|HIST1H4A	5.02e-06	5.2993	655	684|699|698|771|671|696|679|777|669|769|712|688|786|785|729|704|675|713|691|748|791|796|751|749|760|674|717|737|747|718|764|711|728|781|798|702|733|755|790|762|700|709|666|723|753|731|758|789|686|761|794|693|734|680|670|715|677|800|793|727|801|738|722	GO.0048519
214	107	GO Process	regulation of biological process	PGLYRP1|CPB2|VCL|MYH9|PON1|NAMPT|C8G|MPO|PFN1|CTSC|ARHGDIB|GAPDH|ENO1|CAT|PI3|VASP|ACTN4|CHI3L1|THBS1|PRDX1|C6|CAPG|YWHAE|ANXA3|C1RL|IQGAP1|ARHGDIA|SH3BGRL3|S100A11|AZGP1|CAMP|NPM1|AXL|FGB|YWHAG|F2|BASP1|PRSS8|TALDO1|HSPA5|DEFA3|SERPINA7|CADM1|HIST1H1B|HSP90AA1|CBX3|NME1|SFN|CALM1|ITIH2|MSN|C8A|ACTA1|HDGF|S100A4|S100A12|HTRA1|CTSS|ECM1|GSTO1|FLNA|PGAM1|MMP9|SET|CAP1|LCN2|SH3BGRL|PGK1|COL15A1|CDA|…	5.32e-06	5.27409	655	684|699|698|771|782|678|742|671|696|750|679|777|669|769|712|714|688|770|786|708|707|785|729|756|676|704|675|744|713|691|748|791|796|751|749|760|674|682|687|717|719|737|716|747|754|718|764|711|728|781|720|739|766|798|694|710|702|740|733|755|790|757|762|700|752|724|788|709|780|666|745|723|784|735|753|792|731|778|758|789|686|774|725|761|772|794|693|775|734|673|732|680|701|670|697|690|715|677|706|800…	GO.0050789
215	34	GO Process	response to external stimulus	PGLYRP1|PON1|MPO|GAPDH|ENO1|CAT|PI3|VASP|CHI3L1|THBS1|COTL1|ANXA3|CAMP|AXL|FGB|F2|PKM|HSPA5|DEFA3|EEF1G|HMGN2|ACTA1|S100A12|HIST2H2BE|LCN2|ALPL|MTPN|STMN1|HSPA8|CFL1|LDHA|ACTG1|TTN|TPT1	5.43e-06	5.2652	655	684|782|671|777|669|769|712|714|770|786|681|756|748|796|751|760|767|717|719|765|683|766|710|763|724|726|778|680|715|677|706|672|787|801	GO.0009605
216	30	GO Process	regulation of apoptotic process	MPO|CTSC|GAPDH|ENO1|CAT|ACTN4|THBS1|YWHAE|ARHGDIA|NPM1|AXL|FGB|YWHAG|HSPA5|NME1|SFN|FLNA|MMP9|SET|HNRNPK|NME2|MIEN1|ACTN1|YWHAZ|ANP32A|PARK7|CFL1|LDHA|SOD2|TPT1	5.54e-06	5.25649	655	671|750|777|669|769|688|786|729|675|791|796|751|749|717|764|711|790|762|700|723|758|789|686|761|701|670|677|706|793|801	GO.0042981
218	48	GO Process	response to stress	PGLYRP1|CPB2|C8G|MPO|GAPDH|CAT|ACTN4|CHI3L1|THBS1|COTL1|PRDX1|C6|YWHAE|ANXA3|C1RL|CAMP|NPM1|AXL|FGB|F2|PKM|HSPA5|DEFA3|HSP90AA1|SFN|C8A|HDGF|S100A12|ECM1|HIST2H2BE|FLNA|MMP9|LCN2|PGK1|GIG25|MTPN|HLA-DRA|YWHAZ|HIST2H3A|PARK7|SEPP1|HSPA8|LDHA|VIM|SOD2|ACTG1|ANXA8|HIST1H4A	5.83e-06	5.23433	655	684|699|742|671|777|769|688|770|786|681|708|707|729|756|676|748|791|796|751|760|767|717|719|754|711|739|798|710|733|763|790|762|724|709|731|778|725|761|693|670|690|715|706|800|793|672|738|722	GO.0006950
219	22	GO Process	negative regulation of apoptotic process	MPO|ENO1|CAT|THBS1|YWHAE|ARHGDIA|NPM1|AXL|FGB|HSPA5|SFN|FLNA|MMP9|SET|HNRNPK|NME2|MIEN1|YWHAZ|PARK7|CFL1|SOD2|TPT1	5.83e-06	5.23433	655	671|669|769|786|729|675|791|796|751|717|711|790|762|700|723|758|789|761|670|677|793|801	GO.0043066
220	12	GO Process	negative regulation of endopeptidase activity	GAPDH|PI3|THBS1|YWHAE|SERPINA7|SFN|ITIH2|MMP9|SERPINB1|GIG25|PARK7|ANXA8	6.77e-06	5.16941	655	777|712|786|729|737|711|781|762|753|731|670|738	GO.0010951
221	22	GO Process	response to biotic stimulus	PGLYRP1|MPO|GAPDH|ENO1|PI3|COTL1|ANXA3|CAMP|AXL|FGB|F2|HSPA5|DEFA3|EEF1G|HMGN2|S100A12|HIST2H2BE|LCN2|ALPL|STMN1|CFL1|TPT1	6.79e-06	5.16813	655	684|671|777|669|712|681|756|748|796|751|760|717|719|765|683|710|763|724|726|680|677|801	GO.0009607
223	42	GO Process	cellular response to chemical stimulus	CPB2|MPO|GAPDH|CAT|CHI3L1|THBS1|PRDX1|IQGAP1|NPM1|AXL|FGB|YWHAG|PKM|TALDO1|HSPA5|DEFA3|HSP90AA1|TUBA1B|NME1|MSN|COL6A1|ACTA1|HDGF|S100A12|CTSS|GSTO1|MMP9|LCN2|PGK1|ALPL|HLA-DRA|YWHAZ|LCP1|HIST2H3A|UBE2L3|PARK7|PPIA|HSPA8|CFL1|VIM|SOD2|ACTG1	7.6e-06	5.11919	655	699|671|777|769|770|786|708|704|791|796|751|749|767|687|717|719|754|741|764|720|768|766|798|710|740|755|762|724|709|726|725|761|772|693|673|670|697|715|677|800|793|672	GO.0070887
224	19	GO Process	nucleobase-containing small molecule metabolic process	NAMPT|GAPDH|ENO1|PGD|PKM|TALDO1|NME1|PGAM1|PGK1|CDA|GLRX|NME2|ALDOA|LDHB|TKT|GPI|PARK7|HSPA8|LDHA	7.72e-06	5.11238	655	678|777|669|689|767|687|764|757|709|666|784|758|774|705|775|732|670|715|706	GO.0055086
225	23	GO Process	cellular response to cytokine stimulus	GAPDH|CHI3L1|THBS1|AXL|FGB|TALDO1|HSPA5|HSP90AA1|TUBA1B|MSN|GSTO1|MMP9|LCN2|HLA-DRA|YWHAZ|LCP1|HIST2H3A|PPIA|HSPA8|CFL1|VIM|SOD2|ACTG1	7.72e-06	5.11238	655	777|770|786|796|751|687|717|754|741|720|755|762|724|725|761|772|693|697|715|677|800|793|672	GO.0071345
226	25	GO Process	negative regulation of molecular function	GAPDH|CAT|PI3|THBS1|YWHAE|ANXA3|IQGAP1|NPM1|YWHAG|HSPA5|SERPINA7|SFN|CALM1|ITIH2|ECM1|GSTO1|FLNA|MMP9|SET|SERPINB1|GIG25|FKBP1A|STMN1|PARK7|ANXA8	8.78e-06	5.05651	655	777|769|712|786|729|756|704|791|749|717|737|711|728|781|733|755|790|762|700|753|731|794|680|670|738	GO.0044092
228	9	GO Process	cell killing	PGLYRP1|CTSC|GAPDH|PRDX1|CAMP|F2|DEFA3|HMGN2|S100A12	9.78e-06	5.00966	655	684|750|777|708|748|760|719|683|710	GO.0001906
229	32	GO Process	regulation of transport	CPB2|PON1|GAPDH|ACTN4|THBS1|YWHAE|CAMP|AXL|FGB|YWHAG|F2|PRSS8|CADM1|SFN|CALM1|MSN|CTSS|GSTO1|FLNA|MMP9|CLIC1|HNRNPK|GLRX|YWHAZ|LCP1|FKBP1A|GDI1|GPI|PARK7|PPIA|HSPA8|TTN	9.97e-06	5.0013	655	699|782|777|688|786|729|748|796|751|749|760|682|716|711|728|720|740|755|790|762|745|723|784|761|772|794|734|732|670|697|715|787	GO.0051049
230	25	GO Process	positive regulation of cellular component organization	CPB2|PFN1|VASP|ACTN4|YWHAE|IQGAP1|ARHGDIA|AXL|FGB|YWHAG|HSPA5|HIST1H1B|HSP90AA1|NME1|SFN|MSN|FLNA|MMP9|HNRNPK|MIEN1|YWHAZ|LCP1|GDI1|PARK7|CFL1	9.97e-06	5.0013	655	699|696|714|688|729|704|675|796|751|749|717|747|754|764|711|720|790|762|723|789|761|772|734|670|677	GO.0051130
231	15	GO Process	actin cytoskeleton organization	MYH9|PFN1|VASP|ACTN4|ACTA1|TPM3|FLNA|CAP1|ACTN1|ALDOA|LCP1|CFL1|ACTG1|TTN|MARCKS	1.01e-05	4.99568	655	771|696|714|688|766|685|790|752|686|774|772|677|672|787|795	GO.0030036
234	37	GO Process	multi-organism process	PGLYRP1|NAMPT|MPO|GAPDH|ENO1|PI3|COTL1|YWHAE|ANXA3|CAMP|NPM1|AXL|FGB|F2|DEFA3|CADM1|EEF1G|CALM1|HMGN2|S100A12|HIST2H2BE|MMP9|SET|DNAJC9|LCN2|ALPL|HNRNPK|ALDOA|HLA-DRA|STMN1|PARK7|PPIA|SEPP1|HSPA8|CFL1|VIM|TPT1	1.19e-05	4.92445	655	684|678|671|777|669|712|681|729|756|748|791|796|751|760|719|716|765|728|683|710|763|762|700|665|724|726|723|774|725|680|670|697|690|715|677|800|801	GO.0051704
235	10	GO Process	coenzyme biosynthetic process	NAMPT|GAPDH|ENO1|PKM|PGAM1|AKR1A1|PGK1|ALDOA|GPI|LDHA	1.26e-05	4.89963	655	678|777|669|767|757|759|709|774|732|706	GO.0009108
236	21	GO Process	response to other organism	PGLYRP1|MPO|GAPDH|ENO1|PI3|COTL1|ANXA3|CAMP|AXL|FGB|F2|DEFA3|EEF1G|HMGN2|S100A12|HIST2H2BE|LCN2|ALPL|STMN1|CFL1|TPT1	1.31e-05	4.88273	655	684|671|777|669|712|681|756|748|796|751|760|719|765|683|710|763|724|726|680|677|801	GO.0051707
238	26	GO Process	defense response	PGLYRP1|C8G|MPO|GAPDH|CHI3L1|THBS1|COTL1|PRDX1|C6|ANXA3|C1RL|CAMP|AXL|FGB|F2|DEFA3|C8A|S100A12|ECM1|HIST2H2BE|LCN2|GIG25|HLA-DRA|PARK7|VIM|ACTG1	1.36e-05	4.86646	655	684|742|671|777|770|786|681|708|707|756|676|748|796|751|760|719|739|710|733|763|724|731|725|670|800|672	GO.0006952
240	61	GO Process	positive regulation of cellular process	PGLYRP1|CPB2|MYH9|NAMPT|PFN1|CTSC|GAPDH|ENO1|CAT|VASP|ACTN4|CHI3L1|THBS1|C6|YWHAE|ANXA3|IQGAP1|ARHGDIA|CAMP|NPM1|AXL|FGB|YWHAG|F2|HSPA5|CADM1|HIST1H1B|HSP90AA1|NME1|SFN|CALM1|MSN|S100A4|S100A12|HTRA1|ECM1|GSTO1|FLNA|MMP9|SH3BGRL|CLIC1|HNRNPK|MTPN|NME2|MIEN1|ACTN1|YWHAZ|LCP1|FKBP1A|GDI1|UBE2L3|GPI|STMN1|PARK7|PPIA|HSPA8|CFL1|LDHA|VIM|SOD2|TTN	1.63e-05	4.78781	655	684|699|771|678|696|750|777|669|769|714|688|770|786|707|729|756|704|675|748|791|796|751|749|760|717|716|747|754|764|711|728|720|694|710|702|733|755|790|762|788|745|723|778|758|789|686|761|772|794|734|673|732|680|670|697|715|677|706|800|793|787	GO.0048522
242	11	GO Process	purine ribonucleoside triphosphate metabolic process	GAPDH|ENO1|PKM|NME1|PGAM1|PGK1|NME2|ALDOA|GPI|HSPA8|LDHA	1.79e-05	4.74715	655	777|669|767|764|757|709|758|774|732|715|706	GO.0009205
243	17	GO Process	small molecule biosynthetic process	MPO|GAPDH|ENO1|PGD|PKM|TALDO1|NME1|PGAM1|AKR1A1|PGK1|CDA|NME2|ALDOA|TKT|GPI|PARK7|LDHA	1.79e-05	4.74715	655	671|777|669|689|767|687|764|757|759|709|666|758|774|775|732|670|706	GO.0044283
244	41	GO Process	regulation of protein metabolic process	CPB2|MYH9|C8G|CTSC|GAPDH|ENO1|PI3|CHI3L1|THBS1|PRDX1|C6|YWHAE|IQGAP1|NPM1|FGB|YWHAG|F2|HSPA5|SERPINA7|HIST1H1B|HSP90AA1|SFN|CALM1|ITIH2|MSN|C8A|S100A12|ECM1|FLNA|MMP9|SET|HNRNPK|SERPINB1|GIG25|MTPN|FKBP1A|UBE2L3|PARK7|VIM|TTN|ANXA8	1.79e-05	4.74715	655	699|771|742|750|777|669|712|770|786|708|707|729|704|791|751|749|760|717|737|747|754|711|728|781|720|739|710|733|790|762|700|723|753|731|778|794|673|670|800|787|738	GO.0051246
247	8	GO Process	purine ribonucleoside monophosphate biosynthetic process	GAPDH|ENO1|PKM|PGAM1|PGK1|ALDOA|GPI|LDHA	1.96e-05	4.70774	655	777|669|767|757|709|774|732|706	GO.0009168
248	17	GO Process	nucleotide metabolic process	NAMPT|GAPDH|ENO1|PGD|PKM|TALDO1|NME1|PGAM1|PGK1|NME2|ALDOA|LDHB|TKT|GPI|PARK7|HSPA8|LDHA	2.04e-05	4.69037	655	678|777|669|689|767|687|764|757|709|758|774|705|775|732|670|715|706	GO.0009117
249	52	GO Process	regulation of response to stimulus	PGLYRP1|CPB2|NAMPT|C8G|CTSC|ARHGDIB|ENO1|CAT|ACTN4|CHI3L1|THBS1|PRDX1|C6|YWHAE|C1RL|IQGAP1|ARHGDIA|NPM1|AXL|FGB|YWHAG|F2|HSPA5|CADM1|HSP90AA1|SFN|CALM1|C8A|HDGF|S100A4|S100A12|HTRA1|CTSS|ECM1|GSTO1|FLNA|MMP9|SH3BGRL|HNRNPK|GDI2|MTPN|HLA-DRA|YWHAZ|FKBP1A|GDI1|GPI|STMN1|PARK7|HSPA8|SOD2|ACTG1|TPT1	2.06e-05	4.68613	655	684|699|678|742|750|679|669|769|688|770|786|708|707|729|676|704|675|791|796|751|749|760|717|716|754|711|728|739|798|694|710|702|740|733|755|790|762|788|723|735|778|725|761|794|734|732|680|670|715|793|672|801	GO.0048583
251	8	GO Process	nucleotide catabolic process	GAPDH|ENO1|PKM|PGAM1|PGK1|ALDOA|GPI|LDHA	2.26e-05	4.64589	655	777|669|767|757|709|774|732|706	GO.0009166
252	109	GO Process	biological regulation	PGLYRP1|CPB2|VCL|MYH9|PON1|NAMPT|C8G|MPO|PFN1|AFM|CTSC|ARHGDIB|GAPDH|ENO1|CAT|PI3|VASP|ACTN4|CHI3L1|THBS1|PRDX1|C6|CAPG|YWHAE|ANXA3|C1RL|IQGAP1|ARHGDIA|SH3BGRL3|S100A11|AZGP1|CAMP|NPM1|AXL|FGB|YWHAG|F2|BASP1|PRSS8|TALDO1|HSPA5|DEFA3|SERPINA7|CADM1|HIST1H1B|HSP90AA1|CBX3|NME1|SFN|CALM1|ITIH2|MSN|C8A|ACTA1|HDGF|S100A4|S100A12|HTRA1|CTSS|ECM1|GSTO1|FLNA|PGAM1|MMP9|SET|CAP1|DNAJC9|LCN2|SH3BGRL|PGK1|C…	2.26e-05	4.64589	655	684|699|698|771|782|678|742|671|696|783|750|679|777|669|769|712|714|688|770|786|708|707|785|729|756|676|704|675|744|713|691|748|791|796|751|749|760|674|682|687|717|719|737|716|747|754|718|764|711|728|781|720|739|766|798|694|710|702|740|733|755|790|757|762|700|752|665|724|788|709|780|666|745|723|784|735|753|792|731|778|758|789|686|774|725|761|772|794|693|775|734|673|732|680|701|670|697|690|715|677…	GO.0065007
253	49	GO Process	regulation of biological quality	CPB2|MYH9|PFN1|AFM|GAPDH|VASP|THBS1|PRDX1|CAPG|YWHAE|SH3BGRL3|NPM1|AXL|FGB|YWHAG|F2|HSPA5|SERPINA7|HIST1H1B|HSP90AA1|NME1|SFN|CALM1|MSN|GSTO1|FLNA|SET|LCN2|CLIC1|GLRX|GIG25|MTPN|ALDOA|YWHAZ|FKBP1A|HIST2H3A|GDI1|GPI|STMN1|ANP32A|PARK7|HSPA8|CFL1|VIM|SOD2|HNRNPC|TPT1|ANXA8|HIST1H4A	2.26e-05	4.64589	655	699|771|696|783|777|714|786|708|785|729|744|791|796|751|749|760|717|737|747|754|764|711|728|720|755|790|700|724|745|784|731|778|774|761|794|693|734|732|680|701|670|715|677|800|793|727|801|738|722	GO.0065008
254	10	GO Process	modification of morphology or physiology of other organism	PGLYRP1|GAPDH|CAMP|F2|DEFA3|CALM1|HMGN2|S100A12|HSPA8|CFL1	2.29e-05	4.64016	655	684|777|748|760|719|728|683|710|715|677	GO.0035821
255	15	GO Process	carbohydrate metabolic process	GAPDH|ENO1|CHI3L1|PGD|PKM|TALDO1|GSTO1|PGAM1|AKR1A1|PGK1|ALDOA|LDHB|TKT|GPI|LDHA	2.46e-05	4.60906	655	777|669|770|689|767|687|755|757|759|709|774|705|775|732|706	GO.0005975
256	29	GO Process	positive regulation of multicellular organismal process	CPB2|PFN1|GAPDH|ENO1|CHI3L1|THBS1|C6|ANXA3|IQGAP1|ARHGDIA|CAMP|AXL|FGB|F2|BASP1|HSPA5|CADM1|NME1|ECM1|GSTO1|FLNA|MMP9|CLIC1|MTPN|NME2|GDI1|GPI|PARK7|SOD2	2.53e-05	4.59688	655	699|696|777|669|770|786|707|756|704|675|748|796|751|760|674|717|716|764|733|755|790|762|745|778|758|734|732|670|793	GO.0051240
259	10	GO Process	purine ribonucleotide biosynthetic process	GAPDH|ENO1|PKM|NME1|PGAM1|PGK1|NME2|ALDOA|GPI|LDHA	3.03e-05	4.51856	655	777|669|767|764|757|709|758|774|732|706	GO.0009152
261	8	GO Process	antimicrobial humoral immune response mediated by antimicrobial peptide	PGLYRP1|GAPDH|CAMP|F2|DEFA3|HMGN2|S100A12|HIST2H2BE	3.18e-05	4.49757	655	684|777|748|760|719|683|710|763	GO.0061844
265	6	GO Process	gluconeogenesis	GAPDH|ENO1|PGAM1|PGK1|ALDOA|GPI	3.53e-05	4.45223	655	777|669|757|709|774|732	GO.0006094
266	25	GO Process	regulation of hydrolase activity	PFN1|CTSC|ARHGDIB|GAPDH|PI3|THBS1|YWHAE|IQGAP1|ARHGDIA|NPM1|SERPINA7|SFN|CALM1|ITIH2|ECM1|MMP9|SET|DNAJC9|GDI2|SERPINB1|GIG25|FKBP1A|GDI1|PARK7|ANXA8	4.01e-05	4.39686	655	696|750|679|777|712|786|729|704|675|791|737|711|728|781|733|762|700|665|735|753|731|794|734|670|738	GO.0051336
267	9	GO Process	organophosphate catabolic process	PON1|GAPDH|ENO1|PKM|PGAM1|PGK1|ALDOA|GPI|LDHA	4.09e-05	4.38828	655	782|777|669|767|757|709|774|732|706	GO.0046434
268	8	GO Process	glucose metabolic process	GAPDH|ENO1|PKM|PGAM1|AKR1A1|PGK1|ALDOA|GPI	4.41e-05	4.35556	655	777|669|767|757|759|709|774|732	GO.0006006
269	14	GO Process	regulation of peptidase activity	CTSC|GAPDH|PI3|THBS1|YWHAE|SERPINA7|SFN|ITIH2|ECM1|MMP9|SERPINB1|GIG25|PARK7|ANXA8	4.41e-05	4.35556	655	750|777|712|786|729|737|711|781|733|762|753|731|670|738	GO.0052547
270	41	GO Process	regulation of multicellular organismal process	PGLYRP1|CPB2|PFN1|ARHGDIB|GAPDH|ENO1|CHI3L1|THBS1|C6|YWHAE|ANXA3|IQGAP1|ARHGDIA|CAMP|AXL|FGB|YWHAG|F2|BASP1|HSPA5|CADM1|NME1|SFN|CALM1|ECM1|GSTO1|FLNA|MMP9|PGK1|CLIC1|HNRNPK|MTPN|NME2|HIST2H3A|GDI1|GPI|PARK7|CFL1|VIM|SOD2|HIST1H4A	4.42e-05	4.35458	655	684|699|696|679|777|669|770|786|707|729|756|704|675|748|796|751|749|760|674|717|716|764|711|728|733|755|790|762|709|745|723|778|758|693|734|732|670|677|800|793|722	GO.0051239
271	6	GO Process	defense response to fungus	MPO|GAPDH|COTL1|CAMP|DEFA3|S100A12	4.64e-05	4.33348	655	671|777|681|748|719|710	GO.0050832
272	8	GO Process	regulation of protein processing	CPB2|MYH9|C8G|ENO1|THBS1|C6|F2|C8A	5.09e-05	4.29328	655	699|771|742|669|786|707|760|739	GO.0070613
273	53	GO Process	response to chemical	CPB2|PON1|NAMPT|MPO|CTSC|GAPDH|CAT|VASP|CHI3L1|THBS1|PRDX1|ANXA3|IQGAP1|AZGP1|S100P|NPM1|AXL|FGB|YWHAG|PKM|TALDO1|HSPA5|DEFA3|HSP90AA1|TUBA1B|NME1|CALM1|MSN|COL6A1|ACTA1|HDGF|S100A12|CTSS|GSTO1|MMP9|LCN2|PGK1|ALPL|HLA-DRA|YWHAZ|LCP1|HIST2H3A|GDI1|UBE2L3|PARK7|PPIA|HSPA8|CFL1|LDHA|VIM|SOD2|ACTG1|TTN	5.55e-05	4.25571	655	699|782|678|671|750|777|769|714|770|786|708|756|704|691|799|791|796|751|749|767|687|717|719|754|741|764|728|720|768|766|798|710|740|755|762|724|709|726|725|761|772|693|734|673|670|697|715|677|706|800|793|672|787	GO.0042221
277	21	GO Process	cytoskeleton organization	MYH9|PFN1|GAPDH|VASP|ACTN4|NPM1|TUBA1B|MSN|ACTA1|TPM3|FLNA|CAP1|ACTN1|ALDOA|LCP1|STMN1|CFL1|VIM|ACTG1|TTN|MARCKS	7.35e-05	4.13371	655	771|696|777|714|688|791|741|720|766|685|790|752|686|774|772|680|677|800|672|787|795	GO.0007010
278	4	GO Process	actin crosslink formation	FLNA|ACTN1|LCP1|MARCKS	7.46e-05	4.12726	655	790|686|772|795	GO.0051764
279	61	GO Process	cellular component organization	VCL|MYH9|MPO|PFN1|CTSC|GAPDH|CAT|VASP|ACTN4|THBS1|CAPG|YWHAE|IQGAP1|NPM1|AXL|FGB|YWHAG|TBCA|PKM|CADM1|HIST1H1B|HSP90AA1|CBX3|TUBA1B|SFN|PTMA|MSN|COL6A1|ACTA1|TPM3|HTRA1|CTSS|HIST2H2BE|FLNA|MMP9|SET|CAP1|CDA|GOLM1|MTPN|ACTN1|ALDOA|HLA-DRA|YWHAZ|LCP1|FKBP1A|HIST2H3A|GDI1|STMN1|PARK7|PPIA|HSPA8|CFL1|VIM|SOD2|ACTG1|TTN|HIST1H2BM|ANXA8|MARCKS|HIST1H4A	7.64e-05	4.11691	655	698|771|671|696|750|777|769|714|688|786|785|729|704|791|796|751|749|721|767|716|747|754|718|741|711|776|720|768|766|685|702|740|763|790|762|700|752|666|792|778|686|774|725|761|772|794|693|734|680|670|697|715|677|800|793|672|787|779|738|795|722	GO.0016043
280	18	GO Process	interspecies interaction between organisms	PGLYRP1|GAPDH|YWHAE|CAMP|NPM1|AXL|F2|DEFA3|CALM1|HMGN2|S100A12|SET|HNRNPK|HLA-DRA|PPIA|HSPA8|CFL1|VIM	7.7e-05	4.11351	655	684|777|729|748|791|796|760|719|728|683|710|700|723|725|697|715|677|800	GO.0044419
281	13	GO Process	regulation of apoptotic signaling pathway	CTSC|ENO1|THBS1|YWHAE|FGB|YWHAG|SFN|MMP9|HNRNPK|YWHAZ|PARK7|SOD2|TPT1	8.82e-05	4.05453	655	750|669|786|729|751|749|711|762|723|761|670|793|801	GO.2001233
282	19	GO Process	negative regulation of catalytic activity	GAPDH|PI3|THBS1|YWHAE|ANXA3|IQGAP1|NPM1|YWHAG|SERPINA7|SFN|ITIH2|ECM1|MMP9|SET|SERPINB1|GIG25|FKBP1A|PARK7|ANXA8	8.9e-05	4.05061	655	777|712|786|729|756|704|791|749|737|711|781|733|762|700|753|731|794|670|738	GO.0043086
284	7	GO Process	killing of cells of other organism	PGLYRP1|GAPDH|CAMP|F2|DEFA3|HMGN2|S100A12	9.04e-05	4.04383	655	684|777|748|760|719|683|710	GO.0031640
285	69	GO Process	cellular response to stimulus	PGLYRP1|CPB2|MYH9|NAMPT|MPO|PFN1|GAPDH|CAT|ACTN4|CHI3L1|THBS1|PRDX1|YWHAE|IQGAP1|ARHGDIA|S100A11|NPM1|AXL|FGB|YWHAG|F2|PKM|TALDO1|HSPA5|DEFA3|HSP90AA1|TUBA1B|NME1|SFN|CALM1|MSN|COL6A1|ACTA1|HDGF|S100A12|CTSS|ECM1|GSTO1|FLNA|MMP9|CAP1|LCN2|PGK1|ALPL|COL15A1|CDA|CLIC1|HNRNPK|GDI2|MTPN|NME2|HLA-DRA|YWHAZ|LCP1|FKBP1A|HIST2H3A|GDI1|UBE2L3|STMN1|ANP32A|PARK7|PPIA|HSPA8|CFL1|VIM|SOD2|ACTG1|TTN|HIST1H4A	9.31e-05	4.03105	655	684|699|771|678|671|696|777|769|688|770|786|708|729|704|675|713|791|796|751|749|760|767|687|717|719|754|741|764|711|728|720|768|766|798|710|740|733|755|790|762|752|724|709|726|780|666|745|723|735|778|758|725|761|772|794|693|734|673|680|701|670|697|715|677|800|793|672|787|722	GO.0051716
286	14	GO Process	ribose phosphate metabolic process	GAPDH|ENO1|PGD|PKM|TALDO1|NME1|PGAM1|PGK1|NME2|ALDOA|TKT|GPI|HSPA8|LDHA	9.37e-05	4.02826	655	777|669|689|767|687|764|757|709|758|774|775|732|715|706	GO.0019693
290	8	GO Process	response to calcium ion	THBS1|IQGAP1|FGB|HSPA5|CALM1|GDI1|ACTG1|TTN	9.62e-05	4.01682	655	786|704|751|717|728|734|672|787	GO.0051592
291	5	GO Process	cytolysis	C8G|C6|CAMP|F2|C8A	0.0001	4	655	742|707|748|760|739	GO.0019835
293	12	GO Process	response to metal ion	CAT|THBS1|IQGAP1|FGB|HSPA5|CALM1|ACTA1|MMP9|GDI1|PARK7|ACTG1|TTN	0.00011	3.95861	655	769|786|704|751|717|728|766|762|734|670|672|787	GO.0010038
294	37	GO Process	regulation of cellular protein metabolic process	CPB2|MYH9|CTSC|GAPDH|ENO1|PI3|CHI3L1|THBS1|PRDX1|C6|YWHAE|IQGAP1|NPM1|FGB|YWHAG|F2|HSPA5|SERPINA7|HIST1H1B|HSP90AA1|SFN|CALM1|ITIH2|MSN|S100A12|ECM1|MMP9|SET|SERPINB1|GIG25|MTPN|FKBP1A|UBE2L3|PARK7|VIM|TTN|ANXA8	0.00011	3.95861	655	699|771|750|777|669|712|770|786|708|707|729|704|791|751|749|760|717|737|747|754|711|728|781|720|710|733|762|700|753|731|778|794|673|670|800|787|738	GO.0032268
295	20	GO Process	regulation of protein localization	GAPDH|YWHAE|IQGAP1|CAMP|FGB|YWHAG|F2|CADM1|HSP90AA1|SFN|MSN|YWHAZ|LCP1|FKBP1A|GDI1|GPI|PARK7|PPIA|HSPA8|TTN	0.00011	3.95861	655	777|729|704|748|751|749|760|716|754|711|720|761|772|794|734|732|670|697|715|787	GO.0032880
296	8	GO Process	positive regulation of cation transmembrane transport	ACTN4|F2|CALM1|CTSS|GSTO1|FLNA|GLRX|PARK7	0.00011	3.95861	655	688|760|728|740|755|790|784|670	GO.1904064
299	17	GO Process	innate immune response	PGLYRP1|C8G|GAPDH|PRDX1|C6|C1RL|CAMP|AXL|FGB|DEFA3|C8A|S100A12|HIST2H2BE|LCN2|HLA-DRA|VIM|ACTG1	0.00012	3.92082	655	684|742|777|708|707|676|748|796|751|719|739|710|763|724|725|800|672	GO.0045087
303	29	GO Process	positive regulation of molecular function	PON1|PFN1|CTSC|ARHGDIB|CAT|ACTN4|CHI3L1|THBS1|ANXA3|IQGAP1|ARHGDIA|NPM1|F2|HSP90AA1|NME1|CALM1|S100A12|CTSS|GSTO1|MMP9|DNAJC9|GLRX|GDI2|MTPN|FKBP1A|GDI1|UBE2L3|STMN1|PARK7	0.00013	3.88606	655	782|696|750|679|769|688|770|786|756|704|675|791|760|754|764|728|710|740|755|762|665|784|735|778|794|734|673|680|670	GO.0044093
305	11	GO Process	nucleotide biosynthetic process	NAMPT|GAPDH|ENO1|PKM|NME1|PGAM1|PGK1|NME2|ALDOA|GPI|LDHA	0.00015	3.82391	655	678|777|669|767|764|757|709|758|774|732|706	GO.0009165
307	11	GO Process	regulation of cation transmembrane transport	ACTN4|YWHAE|F2|CALM1|CTSS|GSTO1|FLNA|MMP9|GLRX|FKBP1A|PARK7	0.00017	3.76955	655	688|729|760|728|740|755|790|762|784|794|670	GO.1904062
310	7	GO Process	positive regulation of transporter activity	PON1|ACTN4|CALM1|CTSS|GSTO1|GLRX|PARK7	0.00018	3.74473	655	782|688|728|740|755|784|670	GO.0032411
311	9	GO Process	ATP metabolic process	GAPDH|ENO1|PKM|PGAM1|PGK1|ALDOA|GPI|HSPA8|LDHA	0.00018	3.74473	655	777|669|767|757|709|774|732|715|706	GO.0046034
314	3	GO Process	pentose biosynthetic process	PGD|TALDO1|TKT	0.00019	3.72125	655	689|687|775	GO.0019322
315	5	GO Process	muscle filament sliding	ACTA1|TPM3|VIM|MYL6|TTN	0.0002	3.69897	655	766|685|800|692|787	GO.0030049
316	10	GO Process	regulation of transporter activity	PON1|ACTN4|YWHAE|CALM1|CTSS|GSTO1|MMP9|GLRX|FKBP1A|PARK7	0.0002	3.69897	655	782|688|729|728|740|755|762|784|794|670	GO.0032409
317	34	GO Process	regulation of catalytic activity	PFN1|CTSC|ARHGDIB|GAPDH|PI3|CHI3L1|THBS1|YWHAE|ANXA3|IQGAP1|ARHGDIA|NPM1|YWHAG|F2|SERPINA7|HSP90AA1|SFN|CALM1|ITIH2|S100A12|ECM1|MMP9|SET|CAP1|DNAJC9|GDI2|SERPINB1|GIG25|FKBP1A|GDI1|UBE2L3|PARK7|TTN|ANXA8	0.0002	3.69897	655	696|750|679|777|712|770|786|729|756|704|675|791|749|760|737|754|711|728|781|710|733|762|700|752|665|735|753|731|794|734|673|670|787|738	GO.0050790
319	32	GO Process	positive regulation of response to stimulus	PGLYRP1|CPB2|C8G|CTSC|CAT|ACTN4|CHI3L1|THBS1|C6|YWHAE|C1RL|IQGAP1|AXL|FGB|YWHAG|F2|CADM1|HSP90AA1|SFN|CALM1|C8A|S100A4|S100A12|CTSS|GSTO1|FLNA|MMP9|SH3BGRL|HLA-DRA|YWHAZ|PARK7|ACTG1	0.00021	3.67778	655	684|699|742|750|769|688|770|786|707|729|676|704|796|751|749|760|716|754|711|728|739|694|710|740|755|790|762|788|725|761|670|672	GO.0048584
321	25	GO Process	regulation of immune system process	PGLYRP1|CPB2|C8G|THBS1|C6|C1RL|AXL|FGB|F2|CADM1|HSP90AA1|NME1|CALM1|MSN|C8A|HTRA1|CTSS|ECM1|HLA-DRA|FKBP1A|HIST2H3A|GPI|PARK7|ACTG1|HIST1H4A	0.00022	3.65758	655	684|699|742|786|707|676|796|751|760|716|754|764|728|720|739|702|740|733|725|794|693|732|670|672|722	GO.0002682
322	7	GO Process	actin filament-based movement	MYH9|ACTN4|ACTA1|TPM3|VIM|MYL6|TTN	0.00022	3.65758	655	771|688|766|685|800|692|787	GO.0030048
323	13	GO Process	regulation of ion transmembrane transport	ACTN4|THBS1|YWHAE|F2|CALM1|CTSS|GSTO1|FLNA|MMP9|CLIC1|GLRX|FKBP1A|PARK7	0.00024	3.61979	655	688|786|729|760|728|740|755|790|762|745|784|794|670	GO.0034765
325	6	GO Process	modification by host of symbiont morphology or physiology	GAPDH|CAMP|F2|CALM1|HSPA8|CFL1	0.00025	3.60206	655	777|748|760|728|715|677	GO.0051851
326	9	GO Process	monocarboxylic acid biosynthetic process	GAPDH|ENO1|PKM|PGAM1|PGK1|ALDOA|GPI|PARK7|LDHA	0.00025	3.60206	655	777|669|767|757|709|774|732|670|706	GO.0072330
337	6	GO Process	protein activation cascade	C8G|C6|C1RL|FGB|F2|C8A	0.00031	3.50864	655	742|707|676|751|760|739	GO.0072376
339	7	GO Process	regulation of mRNA stability	NPM1|SET|YWHAZ|ANP32A|HSPA8|VIM|HNRNPC	0.00033	3.48149	655	791|700|761|701|715|800|727	GO.0043488
340	21	GO Process	negative regulation of protein metabolic process	CPB2|GAPDH|PI3|THBS1|YWHAE|NPM1|YWHAG|F2|SERPINA7|SFN|CALM1|ITIH2|ECM1|FLNA|MMP9|SET|SERPINB1|GIG25|FKBP1A|PARK7|ANXA8	0.00035	3.45593	655	699|777|712|786|729|791|749|760|737|711|728|781|733|790|762|700|753|731|794|670|738	GO.0051248
342	12	GO Process	generation of precursor metabolites and energy	GAPDH|ENO1|CAT|SH3BGRL3|PKM|PGAM1|AKR1A1|PGK1|GLRX|ALDOA|GPI|LDHA	0.00036	3.4437	655	777|669|769|744|767|757|759|709|784|774|732|706	GO.0006091
343	27	GO Process	tissue development	VCL|PFN1|CAT|PI3|VASP|CHI3L1|IQGAP1|BASP1|PRSS8|PKM|SFN|MSN|COL6A1|ACTA1|TAGLN2|S100A4|ECM1|FLNA|MMP9|PGK1|ALPL|MTPN|FKBP1A|CFL1|VIM|MYL6|TTN	0.00036	3.4437	655	698|696|769|712|714|770|704|674|682|767|711|720|768|766|695|694|733|790|762|709|726|778|794|677|800|692|787	GO.0009888
345	6	GO Process	protein homotetramerization	CAT|VASP|PKM|CDA|ALDOA|SOD2	0.0004	3.39794	655	769|714|767|666|774|793	GO.0051289
349	19	GO Process	oxidation-reduction process	MPO|GAPDH|ENO1|CAT|PRDX1|PGD|SH3BGRL3|PKM|GSTO1|PGAM1|AKR1A1|PGK1|GLRX|ALDOA|LDHB|GPI|PARK7|LDHA|SOD2	0.00043	3.36653	655	671|777|669|769|708|689|744|767|755|757|759|709|784|774|705|732|670|706|793	GO.0055114
350	20	GO Process	organophosphate metabolic process	PON1|NAMPT|GAPDH|ENO1|PGD|PKM|TALDO1|NME1|CALM1|PGAM1|AKR1A1|PGK1|NME2|ALDOA|LDHB|TKT|GPI|PARK7|HSPA8|LDHA	0.00045	3.34679	655	782|678|777|669|689|767|687|764|728|757|759|709|758|774|705|775|732|670|715|706	GO.0019637
351	97	GO Process	regulation of cellular process	PGLYRP1|CPB2|VCL|MYH9|NAMPT|MPO|PFN1|CTSC|ARHGDIB|GAPDH|ENO1|CAT|PI3|VASP|ACTN4|CHI3L1|THBS1|PRDX1|C6|CAPG|YWHAE|ANXA3|IQGAP1|ARHGDIA|SH3BGRL3|S100A11|AZGP1|CAMP|NPM1|AXL|FGB|YWHAG|F2|BASP1|TALDO1|HSPA5|DEFA3|SERPINA7|CADM1|HIST1H1B|HSP90AA1|CBX3|NME1|SFN|CALM1|ITIH2|MSN|HDGF|S100A4|S100A12|HTRA1|CTSS|ECM1|GSTO1|FLNA|PGAM1|MMP9|SET|CAP1|LCN2|SH3BGRL|COL15A1|CDA|CLIC1|HNRNPK|GLRX|GDI2|SERPINB1|GIG…	0.00045	3.34679	655	684|699|698|771|678|671|696|750|679|777|669|769|712|714|688|770|786|708|707|785|729|756|704|675|744|713|691|748|791|796|751|749|760|674|687|717|719|737|716|747|754|718|764|711|728|781|720|798|694|710|702|740|733|755|790|757|762|700|752|724|788|780|666|745|723|784|735|753|731|778|758|789|686|774|725|761|772|794|693|734|673|732|680|701|670|697|715|677|706|800|793|727|672|787|801|738|722	GO.0050794
352	20	GO Process	negative regulation of cellular protein metabolic process	CPB2|GAPDH|PI3|THBS1|YWHAE|NPM1|YWHAG|F2|SERPINA7|SFN|CALM1|ITIH2|ECM1|MMP9|SET|SERPINB1|GIG25|FKBP1A|PARK7|ANXA8	0.00046	3.33724	655	699|777|712|786|729|791|749|760|737|711|728|781|733|762|700|753|731|794|670|738	GO.0032269
353	8	GO Process	nucleosome organization	NPM1|HIST1H1B|PTMA|HIST2H2BE|SET|HIST2H3A|HIST1H2BM|HIST1H4A	0.00046	3.33724	655	791|747|776|763|700|693|779|722	GO.0034728
358	41	GO Process	organelle organization	MYH9|PFN1|CTSC|GAPDH|CAT|VASP|ACTN4|YWHAE|NPM1|YWHAG|HIST1H1B|HSP90AA1|CBX3|TUBA1B|SFN|PTMA|MSN|ACTA1|TPM3|HIST2H2BE|FLNA|SET|CAP1|GOLM1|ACTN1|ALDOA|YWHAZ|LCP1|HIST2H3A|STMN1|PARK7|PPIA|CFL1|VIM|SOD2|ACTG1|TTN|HIST1H2BM|ANXA8|MARCKS|HIST1H4A	0.00052	3.284	655	771|696|750|777|769|714|688|729|791|749|747|754|718|741|711|776|720|766|685|763|790|700|752|792|686|774|761|772|693|680|670|697|677|800|793|672|787|779|738|795|722	GO.0006996
360	8	GO Process	positive regulation of apoptotic signaling pathway	CTSC|THBS1|YWHAE|YWHAG|SFN|MMP9|YWHAZ|PARK7	0.00053	3.27572	655	750|786|729|749|711|762|761|670	GO.2001235
362	13	GO Process	monocarboxylic acid metabolic process	PON1|GAPDH|ENO1|PGD|PKM|PGAM1|AKR1A1|PGK1|ALDOA|LDHB|GPI|PARK7|LDHA	0.00056	3.25181	655	782|777|669|689|767|757|759|709|774|705|732|670|706	GO.0032787
363	28	GO Process	protein-containing complex subunit organization	MPO|CTSC|CAT|VASP|CAPG|NPM1|FGB|TBCA|PKM|HIST1H1B|HSP90AA1|PTMA|COL6A1|HIST2H2BE|SET|CDA|ALDOA|HLA-DRA|FKBP1A|HIST2H3A|STMN1|HSPA8|CFL1|SOD2|TTN|HIST1H2BM|MARCKS|HIST1H4A	0.00056	3.25181	655	671|750|769|714|785|791|751|721|767|747|754|776|768|763|700|666|774|725|794|693|680|715|677|793|787|779|795|722	GO.0043933
364	59	GO Process	organonitrogen compound metabolic process	PGLYRP1|CPB2|MYH9|PON1|NAMPT|C8G|CTSC|GAPDH|ENO1|CTSD|CAT|PI3|THBS1|C6|YWHAE|C1RL|PGD|AXL|FGB|F2|SUMO4|PRSS8|PKM|TALDO1|HSPA5|EEF1G|HSP90AA1|NME1|CALM1|ITIH2|C8A|HTRA1|CTSS|GSTO1|PGAM1|AKR1A1|MMP9|PGK1|CDA|GLRX|GOLM1|MTPN|NME2|ALDOA|LDHB|FKBP1A|HIST2H3A|TKT|UBE2L3|GPI|PARK7|PPIA|HSPA8|CFL1|LDHA|CPM|TTN|HIST1H2BM|HIST1H4A	0.00056	3.25181	655	684|699|771|782|678|742|750|777|669|746|769|712|786|707|729|676|689|796|751|760|736|682|767|687|717|765|754|764|728|781|739|702|740|755|757|759|762|709|666|784|792|778|758|774|705|794|693|775|673|732|670|697|715|677|706|730|787|779|722	GO.1901564
365	23	GO Process	regulation of response to stress	PGLYRP1|CPB2|C8G|ENO1|THBS1|PRDX1|C6|YWHAE|NPM1|FGB|F2|HSPA5|CADM1|HSP90AA1|C8A|S100A12|HTRA1|CTSS|HNRNPK|PARK7|HSPA8|SOD2|TPT1	0.00057	3.24413	655	684|699|742|669|786|708|707|729|791|751|760|717|716|754|739|710|702|740|723|670|715|793|801	GO.0080134
367	13	GO Process	regulation of body fluid levels	CPB2|THBS1|AXL|FGB|F2|NME1|SFN|FLNA|YWHAZ|HIST2H3A|GPI|STMN1|ANXA8	0.00062	3.20761	655	699|786|796|751|760|764|711|790|761|693|732|680|738	GO.0050878
368	6	GO Process	cellular oxidant detoxification	MPO|CAT|PRDX1|GSTO1|PARK7|SOD2	0.00063	3.20066	655	671|769|708|755|670|793	GO.0098869
369	9	GO Process	purine ribonucleoside monophosphate metabolic process	GAPDH|ENO1|PKM|PGAM1|PGK1|ALDOA|GPI|HSPA8|LDHA	0.00064	3.19382	655	777|669|767|757|709|774|732|715|706	GO.0009167
371	4	GO Process	positive regulation of protein insertion into mitochondrial membrane involved in apoptotic signaling pathway	YWHAE|YWHAG|SFN|YWHAZ	0.00065	3.18709	655	729|749|711|761	GO.1900740
372	5	GO Process	regulation of complement activation	CPB2|C8G|C6|F2|C8A	0.00066	3.18046	655	699|742|707|760|739	GO.0030449
373	19	GO Process	regulation of anatomical structure morphogenesis	CPB2|MYH9|PFN1|ACTN4|CHI3L1|THBS1|C6|ANXA3|ARHGDIA|FGB|F2|BASP1|MSN|ECM1|FLNA|PGK1|ALDOA|GDI1|CFL1	0.00067	3.17393	655	699|771|696|688|770|786|707|756|675|751|760|674|720|733|790|709|774|734|677	GO.0022603
374	9	GO Process	regulation of transmembrane transporter activity	ACTN4|YWHAE|CALM1|CTSS|GSTO1|MMP9|GLRX|FKBP1A|PARK7	0.00067	3.17393	655	688|729|728|740|755|762|784|794|670	GO.0022898
375	33	GO Process	negative regulation of nitrogen compound metabolic process	CPB2|GAPDH|ENO1|PI3|THBS1|YWHAE|S100A11|NPM1|YWHAG|F2|BASP1|SERPINA7|HIST1H1B|CBX3|SFN|CALM1|ITIH2|HDGF|ECM1|FLNA|MMP9|SET|CDA|HNRNPK|SERPINB1|GIG25|FKBP1A|HIST2H3A|PARK7|HSPA8|HNRNPC|ANXA8|HIST1H4A	0.00068	3.16749	655	699|777|669|712|786|729|713|791|749|760|674|737|747|718|711|728|781|798|733|790|762|700|666|723|753|731|794|693|670|715|727|738|722	GO.0051172
377	34	GO Process	regulation of developmental process	PGLYRP1|CPB2|MYH9|PFN1|ARHGDIB|ACTN4|CHI3L1|THBS1|C6|ANXA3|IQGAP1|ARHGDIA|AXL|FGB|YWHAG|F2|BASP1|HSPA5|NME1|SFN|MSN|ECM1|FLNA|PGK1|CLIC1|MTPN|NME2|ALDOA|HIST2H3A|GDI1|CFL1|VIM|SOD2|HIST1H4A	0.0007	3.1549	655	684|699|771|696|679|688|770|786|707|756|704|675|796|751|749|760|674|717|764|711|720|733|790|709|745|778|758|774|693|734|677|800|793|722	GO.0050793
379	6	GO Process	positive regulation of mitochondrion organization	YWHAE|YWHAG|SFN|MMP9|YWHAZ|PARK7	0.00072	3.14267	655	729|749|711|762|761|670	GO.0010822
385	5	GO Process	regulation of protein activation cascade	CPB2|C8G|C6|F2|C8A	0.00076	3.11919	655	699|742|707|760|739	GO.2000257
387	15	GO Process	symbiont process	PGLYRP1|GAPDH|YWHAE|CAMP|NPM1|AXL|F2|CALM1|SET|HNRNPK|HLA-DRA|PPIA|HSPA8|CFL1|VIM	0.00082	3.08619	655	684|777|729|748|791|796|760|728|700|723|725|697|715|677|800	GO.0044403
388	6	GO Process	regulation of acute inflammatory response	CPB2|C8G|C6|F2|C8A|PARK7	0.00083	3.08092	655	699|742|707|760|739|670	GO.0002673
389	21	GO Process	regulation of organelle organization	PFN1|ARHGDIB|VASP|CAPG|YWHAE|ARHGDIA|NPM1|YWHAG|HIST1H1B|SFN|MSN|FLNA|MMP9|SET|MTPN|YWHAZ|LCP1|STMN1|PARK7|CFL1|HNRNPC	0.00083	3.08092	655	696|679|714|785|729|675|791|749|747|711|720|790|762|700|778|761|772|680|670|677|727	GO.0033043
392	7	GO Process	nucleosome assembly	NPM1|HIST1H1B|HIST2H2BE|SET|HIST2H3A|HIST1H2BM|HIST1H4A	0.00088	3.05552	655	791|747|763|700|693|779|722	GO.0006334
393	15	GO Process	cytokine-mediated signaling pathway	TALDO1|HSP90AA1|MSN|GSTO1|MMP9|LCN2|HLA-DRA|YWHAZ|LCP1|HIST2H3A|PPIA|HSPA8|CFL1|VIM|SOD2	0.00088	3.05552	655	687|754|720|755|762|724|725|761|772|693|697|715|677|800|793	GO.0019221
394	33	GO Process	cellular component assembly	VCL|CTSC|CAT|VASP|ACTN4|CAPG|YWHAE|NPM1|FGB|YWHAG|TBCA|PKM|HIST1H1B|HSP90AA1|COL6A1|ACTA1|HIST2H2BE|FLNA|SET|CDA|ACTN1|ALDOA|HLA-DRA|YWHAZ|LCP1|FKBP1A|HIST2H3A|SOD2|ACTG1|TTN|HIST1H2BM|MARCKS|HIST1H4A	0.00088	3.05552	655	698|750|769|714|688|785|729|791|751|749|721|767|747|754|768|766|763|790|700|666|686|774|725|761|772|794|693|793|672|787|779|795|722	GO.0022607
397	8	GO Process	response to reactive oxygen species	MPO|CAT|PRDX1|AXL|MMP9|PARK7|LDHA|SOD2	0.00093	3.03152	655	671|769|708|796|762|670|706|793	GO.0000302
398	34	GO Process	negative regulation of cellular metabolic process	CPB2|GAPDH|ENO1|PI3|THBS1|YWHAE|IQGAP1|S100A11|NPM1|YWHAG|F2|BASP1|SERPINA7|HIST1H1B|CBX3|SFN|CALM1|ITIH2|HDGF|ECM1|FLNA|MMP9|SET|CDA|HNRNPK|SERPINB1|GIG25|FKBP1A|HIST2H3A|PARK7|HSPA8|HNRNPC|ANXA8|HIST1H4A	0.00097	3.01323	655	699|777|669|712|786|729|704|713|791|749|760|674|737|747|718|711|728|781|798|733|790|762|700|666|723|753|731|794|693|670|715|727|738|722	GO.0031324
399	15	GO Process	regulation of establishment of protein localization	GAPDH|YWHAE|CAMP|FGB|YWHAG|CADM1|SFN|YWHAZ|LCP1|GDI1|GPI|PARK7|PPIA|HSPA8|TTN	0.00097	3.01323	655	777|729|748|751|749|716|711|761|772|734|732|670|697|715|787	GO.0070201
401	59	GO Process	developmental process	CPB2|VCL|MYH9|MPO|PFN1|CTSC|ARHGDIB|CAT|PI3|VASP|CHI3L1|THBS1|PRDX1|C6|YWHAE|ANXA3|IQGAP1|ARHGDIA|NPM1|AXL|YWHAG|F2|BASP1|PRSS8|PKM|HSPA5|CADM1|HSP90AA1|NME1|SFN|MSN|COL6A1|ACTA1|TAGLN2|S100A4|HTRA1|ECM1|FLNA|MMP9|CAP1|PGK1|ALPL|COL15A1|MTPN|ACTN1|LCP1|FKBP1A|GDI1|STMN1|SEPP1|CFL1|LDHA|VIM|SOD2|MYL6|CPM|ACTG1|TTN|TPT1	0.001	3	655	699|698|771|671|696|750|679|769|712|714|770|786|708|707|729|756|704|675|791|796|749|760|674|682|767|717|716|754|764|711|720|768|766|695|694|702|733|790|762|752|709|726|780|778|686|772|794|734|680|690|677|706|800|793|692|730|672|787|801	GO.0032502
406	8	GO Process	DNA packaging	NPM1|HIST1H1B|HIST2H2BE|SET|HIST2H3A|TTN|HIST1H2BM|HIST1H4A	0.0011	2.95861	655	791|747|763|700|693|787|779|722	GO.0006323
407	39	GO Process	regulation of signal transduction	NAMPT|CTSC|ARHGDIB|ENO1|CAT|ACTN4|CHI3L1|THBS1|PRDX1|YWHAE|IQGAP1|ARHGDIA|AXL|FGB|YWHAG|F2|HSPA5|HSP90AA1|SFN|CALM1|HDGF|S100A4|S100A12|HTRA1|ECM1|GSTO1|FLNA|MMP9|SH3BGRL|HNRNPK|GDI2|YWHAZ|FKBP1A|GDI1|GPI|STMN1|PARK7|SOD2|TPT1	0.0011	2.95861	655	678|750|679|669|769|688|770|786|708|729|704|675|796|751|749|760|717|754|711|728|798|694|710|702|733|755|790|762|788|723|735|761|794|734|732|680|670|793|801	GO.0009966
408	9	GO Process	defense response to bacterium	PGLYRP1|MPO|ANXA3|CAMP|FGB|F2|DEFA3|S100A12|HIST2H2BE	0.0011	2.95861	655	684|671|756|748|751|760|719|710|763	GO.0042742
409	9	GO Process	positive regulation of ion transport	ACTN4|F2|PRSS8|CALM1|CTSS|GSTO1|FLNA|GLRX|PARK7	0.0011	2.95861	655	688|760|682|728|740|755|790|784|670	GO.0043270
410	10	GO Process	carboxylic acid biosynthetic process	GAPDH|ENO1|PKM|PGAM1|AKR1A1|PGK1|ALDOA|GPI|PARK7|LDHA	0.0011	2.95861	655	777|669|767|757|759|709|774|732|670|706	GO.0046394
411	3	GO Process	negative regulation of fibrinolysis	CPB2|THBS1|F2	0.0011	2.95861	655	699|786|760	GO.0051918
418	4	GO Process	hydrogen peroxide metabolic process	MPO|CAT|PRDX1|PARK7	0.0012	2.92082	655	671|769|708|670	GO.0042743
419	62	GO Process	regulation of nitrogen compound metabolic process	CPB2|MYH9|NAMPT|C8G|PFN1|CTSC|GAPDH|ENO1|CAT|PI3|ACTN4|CHI3L1|THBS1|PRDX1|C6|YWHAE|ANXA3|IQGAP1|S100A11|NPM1|FGB|YWHAG|F2|BASP1|HSPA5|SERPINA7|HIST1H1B|HSP90AA1|CBX3|SFN|CALM1|ITIH2|MSN|C8A|HDGF|S100A12|HTRA1|ECM1|FLNA|PGAM1|MMP9|SET|CDA|HNRNPK|SERPINB1|GIG25|MTPN|NME2|ACTN1|YWHAZ|FKBP1A|HIST2H3A|UBE2L3|ANP32A|PARK7|HSPA8|VIM|SOD2|HNRNPC|TTN|ANXA8|HIST1H4A	0.0012	2.92082	655	699|771|678|742|696|750|777|669|769|712|688|770|786|708|707|729|756|704|713|791|751|749|760|674|717|737|747|754|718|711|728|781|720|739|798|710|702|733|790|757|762|700|666|723|753|731|778|758|686|761|794|693|673|701|670|715|800|793|727|787|738|722	GO.0051171
425	28	GO Process	regulation of multicellular organismal development	PGLYRP1|CPB2|PFN1|ARHGDIB|CHI3L1|THBS1|C6|ANXA3|IQGAP1|ARHGDIA|AXL|YWHAG|F2|BASP1|HSPA5|NME1|SFN|ECM1|FLNA|PGK1|MTPN|NME2|HIST2H3A|GDI1|CFL1|VIM|SOD2|HIST1H4A	0.0013	2.88606	655	684|699|696|679|770|786|707|756|704|675|796|749|760|674|717|764|711|733|790|709|778|758|693|734|677|800|793|722	GO.2000026
427	5	GO Process	cellular aldehyde metabolic process	PGD|TALDO1|AKR1A1|TKT|PARK7	0.0014	2.85387	655	689|687|759|775|670	GO.0006081
428	3	GO Process	lactate metabolic process	LDHB|PARK7|LDHA	0.0014	2.85387	655	705|670|706	GO.0006089
429	3	GO Process	killing by host of symbiont cells	GAPDH|CAMP|F2	0.0014	2.85387	655	777|748|760	GO.0051873
430	63	GO Process	regulation of primary metabolic process	CPB2|MYH9|NAMPT|C8G|PFN1|CTSC|GAPDH|ENO1|CAT|PI3|ACTN4|CHI3L1|THBS1|PRDX1|C6|YWHAE|ANXA3|IQGAP1|S100A11|NPM1|FGB|YWHAG|F2|BASP1|HSPA5|SERPINA7|HIST1H1B|HSP90AA1|CBX3|SFN|CALM1|ITIH2|MSN|C8A|HDGF|S100A12|HTRA1|ECM1|FLNA|PGAM1|MMP9|SET|CDA|HNRNPK|SERPINB1|GOLM1|GIG25|MTPN|NME2|ACTN1|YWHAZ|FKBP1A|HIST2H3A|UBE2L3|ANP32A|PARK7|HSPA8|VIM|SOD2|HNRNPC|TTN|ANXA8|HIST1H4A	0.0014	2.85387	655	699|771|678|742|696|750|777|669|769|712|688|770|786|708|707|729|756|704|713|791|751|749|760|674|717|737|747|754|718|711|728|781|720|739|798|710|702|733|790|757|762|700|666|723|753|792|731|778|758|686|761|794|693|673|701|670|715|800|793|727|787|738|722	GO.0080090
432	4	GO Process	complement activation, classical pathway	C8G|C6|C1RL|C8A	0.0016	2.79588	655	742|707|676|739	GO.0006958
433	3	GO Process	regulation of plasminogen activation	CPB2|ENO1|THBS1	0.0016	2.79588	655	699|669|786	GO.0010755
434	14	GO Process	regulation of ion transport	ACTN4|THBS1|YWHAE|F2|PRSS8|CALM1|CTSS|GSTO1|FLNA|MMP9|CLIC1|GLRX|FKBP1A|PARK7	0.0016	2.79588	655	688|786|729|760|682|728|740|755|790|762|745|784|794|670	GO.0043269
435	11	GO Process	positive regulation of establishment of protein localization	GAPDH|YWHAE|CAMP|FGB|YWHAG|CADM1|SFN|YWHAZ|GPI|PPIA|TTN	0.0016	2.79588	655	777|729|748|751|749|716|711|761|732|697|787	GO.1904951
443	17	GO Process	regulation of immune response	PGLYRP1|CPB2|C8G|C6|C1RL|FGB|F2|CADM1|HSP90AA1|CALM1|C8A|CTSS|ECM1|HLA-DRA|FKBP1A|PARK7|ACTG1	0.0017	2.76955	655	684|699|742|707|676|751|760|716|754|728|739|740|733|725|794|670|672	GO.0050776
444	7	GO Process	protein tetramerization	CAT|VASP|PKM|CDA|ALDOA|SOD2|HIST1H4A	0.0017	2.76955	655	769|714|767|666|774|793|722	GO.0051262
449	13	GO Process	positive regulation of organelle organization	PFN1|VASP|YWHAE|YWHAG|HIST1H1B|SFN|MSN|FLNA|MMP9|YWHAZ|LCP1|PARK7|CFL1	0.0018	2.74473	655	696|714|729|749|747|711|720|790|762|761|772|670|677	GO.0010638
452	3	GO Process	pentose-phosphate shunt	PGD|TALDO1|TKT	0.0019	2.72125	655	689|687|775	GO.0006098
453	3	GO Process	removal of superoxide radicals	MPO|PRDX1|SOD2	0.0019	2.72125	655	671|708|793	GO.0019430
454	10	GO Process	regulation of actin filament-based process	MYH9|PFN1|ARHGDIB|VASP|CAPG|ARHGDIA|FLNA|MTPN|STMN1|CFL1	0.0019	2.72125	655	771|696|679|714|785|675|790|778|680|677	GO.0032970
456	4	GO Process	collagen catabolic process	CTSD|CTSS|MMP9|COL15A1	0.002	2.69897	655	746|740|762|780	GO.0030574
457	17	GO Process	regulation of cellular component movement	VCL|PFN1|ARHGDIB|ACTN4|THBS1|ANXA3|IQGAP1|HSPA5|MSN|ECM1|FLNA|MMP9|MIEN1|ACTN1|GPI|STMN1|SOD2	0.002	2.69897	655	698|696|679|688|786|756|704|717|720|733|790|762|789|686|732|680|793	GO.0051270
458	12	GO Process	positive regulation of cellular component movement	PFN1|ACTN4|THBS1|ANXA3|IQGAP1|HSPA5|FLNA|MMP9|MIEN1|GPI|STMN1|SOD2	0.002	2.69897	655	696|688|786|756|704|717|790|762|789|732|680|793	GO.0051272
459	63	GO Process	regulation of macromolecule metabolic process	CPB2|MYH9|NAMPT|C8G|PFN1|CTSC|GAPDH|ENO1|CAT|PI3|ACTN4|CHI3L1|THBS1|PRDX1|C6|YWHAE|ANXA3|IQGAP1|S100A11|NPM1|FGB|YWHAG|F2|BASP1|HSPA5|SERPINA7|HIST1H1B|HSP90AA1|CBX3|NME1|SFN|CALM1|ITIH2|MSN|C8A|ACTA1|HDGF|S100A12|HTRA1|ECM1|FLNA|PGAM1|MMP9|SET|HNRNPK|SERPINB1|GIG25|MTPN|NME2|ACTN1|YWHAZ|FKBP1A|HIST2H3A|UBE2L3|ANP32A|PARK7|HSPA8|VIM|SOD2|HNRNPC|TTN|ANXA8|HIST1H4A	0.002	2.69897	655	699|771|678|742|696|750|777|669|769|712|688|770|786|708|707|729|756|704|713|791|751|749|760|674|717|737|747|754|718|764|711|728|781|720|739|766|798|710|702|733|790|757|762|700|723|753|731|778|758|686|761|794|693|673|701|670|715|800|793|727|787|738|722	GO.0060255
464	3	GO Process	protein refolding	HSP90AA1|FKBP1A|HSPA8	0.0023	2.63827	655	754|794|715	GO.0042026
465	7	GO Process	protein stabilization	PFN1|AFM|GAPDH|HIST1H1B|HSP90AA1|FLNA|PARK7	0.0023	2.63827	655	696|783|777|747|754|790|670	GO.0050821
467	8	GO Process	regulation of ion transmembrane transporter activity	ACTN4|YWHAE|CALM1|CTSS|GSTO1|MMP9|GLRX|FKBP1A	0.0024	2.61979	655	688|729|728|740|755|762|784|794	GO.0032412
468	19	GO Process	carbohydrate derivative metabolic process	PGLYRP1|GAPDH|ENO1|PGD|PKM|TALDO1|NME1|ITIH2|PGAM1|AKR1A1|PGK1|CDA|NME2|ALDOA|TKT|GPI|PARK7|HSPA8|LDHA	0.0024	2.61979	655	684|777|669|689|767|687|764|781|757|759|709|666|758|774|775|732|670|715|706	GO.1901135
470	26	GO Process	regulation of intracellular signal transduction	ARHGDIB|ENO1|CAT|ACTN4|CHI3L1|THBS1|PRDX1|IQGAP1|ARHGDIA|AXL|FGB|F2|HSP90AA1|CALM1|S100A4|S100A12|GSTO1|MMP9|HNRNPK|GDI2|FKBP1A|GDI1|STMN1|PARK7|SOD2|TPT1	0.0025	2.60206	655	679|669|769|688|770|786|708|704|675|796|751|760|754|728|694|710|755|762|723|735|794|734|680|670|793|801	GO.1902531
476	11	GO Process	purine ribonucleotide metabolic process	GAPDH|ENO1|PKM|NME1|PGAM1|PGK1|NME2|ALDOA|GPI|HSPA8|LDHA	0.0026	2.58503	655	777|669|767|764|757|709|758|774|732|715|706	GO.0009150
477	3	GO Process	pentose metabolic process	PGD|TALDO1|TKT	0.0026	2.58503	655	689|687|775	GO.0019321
478	13	GO Process	organophosphate biosynthetic process	NAMPT|GAPDH|ENO1|PKM|NME1|PGAM1|AKR1A1|PGK1|NME2|ALDOA|TKT|GPI|LDHA	0.0026	2.58503	655	678|777|669|767|764|757|759|709|758|774|775|732|706	GO.0090407
480	9	GO Process	hemostasis	CPB2|AXL|FGB|F2|FLNA|YWHAZ|HIST2H3A|GPI|ANXA8	0.0028	2.55284	655	699|796|751|760|790|761|693|732|738	GO.0007599
481	26	GO Process	small molecule metabolic process	PON1|NAMPT|MPO|GAPDH|ENO1|CAT|PGD|PKM|TALDO1|NME1|CALM1|ITIH2|GSTO1|PGAM1|AKR1A1|PGK1|CDA|GLRX|NME2|ALDOA|LDHB|TKT|GPI|PARK7|HSPA8|LDHA	0.0028	2.55284	655	782|678|671|777|669|769|689|767|687|764|728|781|755|757|759|709|666|784|758|774|705|775|732|670|715|706	GO.0044281
482	16	GO Process	anatomical structure formation involved in morphogenesis	MYH9|PFN1|VASP|THBS1|COL6A1|ACTA1|HTRA1|ECM1|MMP9|COL15A1|MTPN|ACTN1|FKBP1A|CFL1|ACTG1|TTN	0.0028	2.55284	655	771|696|714|786|768|766|702|733|762|780|778|686|794|677|672|787	GO.0048646
486	2	GO Process	xylulose biosynthetic process	TALDO1|TKT	0.003	2.52288	655	687|775	GO.0005999
487	9	GO Process	regulation of actin cytoskeleton organization	PFN1|ARHGDIB|VASP|CAPG|ARHGDIA|FLNA|MTPN|STMN1|CFL1	0.003	2.52288	655	696|679|714|785|675|790|778|680|677	GO.0032956
488	2	GO Process	protein localization to bicellular tight junction	ACTN4|FLNA	0.003	2.52288	655	688|790	GO.1902396
490	35	GO Process	negative regulation of metabolic process	CPB2|GAPDH|ENO1|PI3|THBS1|YWHAE|IQGAP1|S100A11|NPM1|YWHAG|F2|BASP1|SERPINA7|HIST1H1B|CBX3|NME1|SFN|CALM1|ITIH2|HDGF|ECM1|FLNA|MMP9|SET|CDA|HNRNPK|SERPINB1|GIG25|FKBP1A|HIST2H3A|PARK7|HSPA8|HNRNPC|ANXA8|HIST1H4A	0.0031	2.50864	655	699|777|669|712|786|729|704|713|791|749|760|674|737|747|718|764|711|728|781|798|733|790|762|700|666|723|753|731|794|693|670|715|727|738|722	GO.0009892
491	15	GO Process	regulation of cell migration	VCL|PFN1|ARHGDIB|ACTN4|THBS1|ANXA3|IQGAP1|HSPA5|MSN|ECM1|FLNA|MMP9|MIEN1|GPI|SOD2	0.0031	2.50864	655	698|696|679|688|786|756|704|717|720|733|790|762|789|732|793	GO.0030334
492	5	GO Process	animal organ regeneration	CPB2|ANXA3|AXL|PKM|LCP1	0.0031	2.50864	655	699|756|796|767|772	GO.0031100
493	6	GO Process	cellular response to reactive oxygen species	MPO|PRDX1|AXL|MMP9|PARK7|SOD2	0.0031	2.50864	655	671|708|796|762|670|793	GO.0034614
494	11	GO Process	defense response to other organism	PGLYRP1|MPO|GAPDH|COTL1|ANXA3|CAMP|FGB|F2|DEFA3|S100A12|HIST2H2BE	0.0031	2.50864	655	684|671|777|681|756|748|751|760|719|710|763	GO.0098542
497	6	GO Process	lymphocyte mediated immunity	C8G|CTSC|PRDX1|C6|C1RL|C8A	0.0033	2.48149	655	742|750|708|707|676|739	GO.0002449
498	8	GO Process	regulation of mRNA metabolic process	NPM1|SET|HNRNPK|YWHAZ|ANP32A|HSPA8|VIM|HNRNPC	0.0033	2.48149	655	791|700|723|761|701|715|800|727	GO.1903311
503	33	GO Process	negative regulation of macromolecule metabolic process	CPB2|GAPDH|ENO1|PI3|THBS1|YWHAE|S100A11|NPM1|YWHAG|F2|BASP1|SERPINA7|HIST1H1B|CBX3|NME1|SFN|CALM1|ITIH2|HDGF|ECM1|FLNA|MMP9|SET|HNRNPK|SERPINB1|GIG25|FKBP1A|HIST2H3A|PARK7|HSPA8|HNRNPC|ANXA8|HIST1H4A	0.0034	2.46852	655	699|777|669|712|786|729|713|791|749|760|674|737|747|718|764|711|728|781|798|733|790|762|700|723|753|731|794|693|670|715|727|738|722	GO.0010605
506	23	GO Process	protein-containing complex assembly	CTSC|CAT|VASP|CAPG|NPM1|FGB|TBCA|PKM|HIST1H1B|HSP90AA1|COL6A1|HIST2H2BE|SET|CDA|ALDOA|HLA-DRA|FKBP1A|HIST2H3A|SOD2|TTN|HIST1H2BM|MARCKS|HIST1H4A	0.0037	2.4318	655	750|769|714|785|791|751|721|767|747|754|768|763|700|666|774|725|794|693|793|787|779|795|722	GO.0065003
507	8	GO Process	muscle contraction	VCL|CALM1|ACTA1|TPM3|ALDOA|VIM|MYL6|TTN	0.0038	2.42022	655	698|728|766|685|774|800|692|787	GO.0006936
508	11	GO Process	positive regulation of cell migration	PFN1|ACTN4|THBS1|ANXA3|IQGAP1|HSPA5|FLNA|MMP9|MIEN1|GPI|SOD2	0.0039	2.40894	655	696|688|786|756|704|717|790|762|789|732|793	GO.0030335
511	65	GO Process	multicellular organismal process	CPB2|VCL|MYH9|NAMPT|MPO|PFN1|ARHGDIB|CAT|PI3|VASP|CHI3L1|THBS1|PRDX1|C6|YWHAE|ANXA3|IQGAP1|ARHGDIA|AZGP1|S100P|AXL|FGB|YWHAG|F2|BASP1|PRSS8|PKM|HSPA5|CADM1|HSP90AA1|NME1|SFN|CALM1|MSN|COL6A1|ACTA1|TPM3|S100A4|S100A12|HTRA1|ECM1|FLNA|MMP9|ALPL|COL15A1|GIG25|MTPN|ACTN1|ALDOA|HLA-DRA|YWHAZ|LCP1|FKBP1A|HIST2H3A|GDI1|STMN1|PARK7|SEPP1|CFL1|LDHA|VIM|SOD2|MYL6|TTN|ANXA8	0.0041	2.38722	655	699|698|771|678|671|696|679|769|712|714|770|786|708|707|729|756|704|675|691|799|796|751|749|760|674|682|767|717|716|754|764|711|728|720|768|766|685|694|710|702|733|790|762|726|780|731|778|686|774|725|761|772|794|693|734|680|670|690|677|706|800|793|692|787|738	GO.0032501
512	54	GO Process	anatomical structure development	CPB2|VCL|MYH9|PFN1|ARHGDIB|CAT|PI3|VASP|CHI3L1|THBS1|PRDX1|C6|YWHAE|ANXA3|IQGAP1|ARHGDIA|AXL|YWHAG|F2|BASP1|PRSS8|PKM|HSPA5|CADM1|HSP90AA1|NME1|SFN|MSN|COL6A1|ACTA1|TAGLN2|S100A4|HTRA1|ECM1|FLNA|MMP9|CAP1|PGK1|ALPL|COL15A1|MTPN|ACTN1|LCP1|FKBP1A|GDI1|STMN1|SEPP1|CFL1|LDHA|VIM|MYL6|CPM|ACTG1|TTN	0.0041	2.38722	655	699|698|771|696|679|769|712|714|770|786|708|707|729|756|704|675|796|749|760|674|682|767|717|716|754|764|711|720|768|766|695|694|702|733|790|762|752|709|726|780|778|686|772|794|734|680|690|677|706|800|692|730|672|787	GO.0048856
515	65	GO Process	regulation of metabolic process	CPB2|MYH9|NAMPT|C8G|PFN1|CTSC|GAPDH|ENO1|CAT|PI3|ACTN4|CHI3L1|THBS1|PRDX1|C6|YWHAE|ANXA3|IQGAP1|S100A11|NPM1|FGB|YWHAG|F2|BASP1|HSPA5|SERPINA7|HIST1H1B|HSP90AA1|CBX3|NME1|SFN|CALM1|ITIH2|MSN|C8A|ACTA1|HDGF|S100A12|HTRA1|ECM1|FLNA|PGAM1|MMP9|SET|CDA|HNRNPK|SERPINB1|GOLM1|GIG25|MTPN|NME2|ACTN1|YWHAZ|FKBP1A|HIST2H3A|UBE2L3|ANP32A|PARK7|HSPA8|VIM|SOD2|HNRNPC|TTN|ANXA8|HIST1H4A	0.0042	2.37675	655	699|771|678|742|696|750|777|669|769|712|688|770|786|708|707|729|756|704|713|791|751|749|760|674|717|737|747|754|718|764|711|728|781|720|739|766|798|710|702|733|790|757|762|700|666|723|753|792|731|778|758|686|761|794|693|673|701|670|715|800|793|727|787|738|722	GO.0019222
516	4	GO Process	antibacterial humoral response	CAMP|FGB|DEFA3|HIST2H2BE	0.0042	2.37675	655	748|751|719|763	GO.0019731
517	18	GO Process	response to abiotic stimulus	CPB2|MPO|CAT|ACTN4|CHI3L1|THBS1|YWHAE|NPM1|PKM|HSPA5|HSP90AA1|ACTA1|CTSS|PGK1|MTPN|LDHA|ACTG1|TTN	0.0043	2.36653	655	699|671|769|688|770|786|729|791|767|717|754|766|740|709|778|706|672|787	GO.0009628
518	9	GO Process	regulation of supramolecular fiber organization	PFN1|VASP|CAPG|FLNA|MTPN|STMN1|PARK7|HSPA8|CFL1	0.0043	2.36653	655	696|714|785|790|778|680|670|715|677	GO.1902903
519	3	GO Process	glyceraldehyde-3-phosphate metabolic process	PGD|TALDO1|TKT	0.0044	2.35655	655	689|687|775	GO.0019682
520	8	GO Process	regulation of protein stability	PFN1|AFM|GAPDH|HIST1H1B|HSP90AA1|FLNA|PARK7|HSPA8	0.0044	2.35655	655	696|783|777|747|754|790|670|715	GO.0031647
521	6	GO Process	cell junction assembly	VCL|VASP|ACTN4|FLNA|ACTN1|ACTG1	0.0044	2.35655	655	698|714|688|790|686|672	GO.0034329
522	10	GO Process	small molecule catabolic process	PON1|GAPDH|ENO1|PKM|PGAM1|AKR1A1|PGK1|CDA|ALDOA|GPI	0.0044	2.35655	655	782|777|669|767|757|759|709|666|774|732	GO.0044282
523	4	GO Process	actin filament bundle assembly	ACTN4|ACTN1|LCP1|MARCKS	0.0044	2.35655	655	688|686|772|795	GO.0051017
524	51	GO Process	signal transduction	PGLYRP1|MYH9|NAMPT|PFN1|ACTN4|CHI3L1|YWHAE|IQGAP1|ARHGDIA|S100A11|NPM1|AXL|FGB|F2|TALDO1|HSPA5|DEFA3|HSP90AA1|SFN|CALM1|MSN|HDGF|CTSS|ECM1|GSTO1|FLNA|MMP9|CAP1|LCN2|COL15A1|CDA|CLIC1|HNRNPK|GDI2|NME2|HLA-DRA|YWHAZ|LCP1|FKBP1A|HIST2H3A|GDI1|STMN1|ANP32A|PARK7|PPIA|HSPA8|CFL1|VIM|SOD2|ACTG1|TTN	0.0046	2.33724	655	684|771|678|696|688|770|729|704|675|713|791|796|751|760|687|717|719|754|711|728|720|798|740|733|755|790|762|752|724|780|666|745|723|735|758|725|761|772|794|693|734|680|701|670|697|715|677|800|793|672|787	GO.0007165
525	13	GO Process	drug metabolic process	MPO|GAPDH|ENO1|CAT|PRDX1|PKM|PGAM1|PGK1|ALDOA|GPI|PARK7|HSPA8|LDHA	0.0046	2.33724	655	671|777|669|769|708|767|757|709|774|732|670|715|706	GO.0017144
526	13	GO Process	regulation of protein transport	GAPDH|YWHAE|CAMP|FGB|CADM1|SFN|LCP1|GDI1|GPI|PARK7|PPIA|HSPA8|TTN	0.0046	2.33724	655	777|729|748|751|716|711|772|734|732|670|697|715|787	GO.0051223
527	11	GO Process	regulation of cellular protein localization	YWHAE|IQGAP1|YWHAG|F2|HSP90AA1|SFN|MSN|YWHAZ|LCP1|GDI1|PARK7	0.0046	2.33724	655	729|704|749|760|754|711|720|761|772|734|670	GO.1903827
529	13	GO Process	carbohydrate derivative biosynthetic process	GAPDH|ENO1|PKM|NME1|PGAM1|AKR1A1|PGK1|CDA|NME2|ALDOA|TKT|GPI|LDHA	0.0047	2.3279	655	777|669|767|764|757|759|709|666|758|774|775|732|706	GO.1901137
530	10	GO Process	activation of immune response	PGLYRP1|C8G|C6|C1RL|FGB|HSP90AA1|C8A|CTSS|HLA-DRA|ACTG1	0.0048	2.31876	655	684|742|707|676|751|754|739|740|725|672	GO.0002253
531	21	GO Process	movement of cell or subcellular component	MYH9|CEACAM8|VASP|ACTN4|THBS1|YWHAE|S100P|AXL|MSN|ACTA1|TPM3|S100A12|FLNA|MMP9|CAP1|LCP1|PPIA|CFL1|VIM|MYL6|TTN	0.0048	2.31876	655	771|773|714|688|786|729|799|796|720|766|685|710|790|762|752|772|697|677|800|692|787	GO.0006928
532	26	GO Process	catabolic process	PGLYRP1|PON1|MPO|CTSC|GAPDH|ENO1|CTSD|CAT|PRDX1|PKM|HSPA5|HSP90AA1|CTSS|GSTO1|PGAM1|AKR1A1|MMP9|PGK1|COL15A1|CDA|ALDOA|UBE2L3|GPI|PARK7|HSPA8|LDHA	0.0048	2.31876	655	684|782|671|750|777|669|746|769|708|767|717|754|740|755|757|759|762|709|780|666|774|673|732|670|715|706	GO.0009056
533	3	GO Process	hydrogen peroxide catabolic process	MPO|CAT|PRDX1	0.0048	2.31876	655	671|769|708	GO.0042744
534	7	GO Process	cellular response to toxic substance	MPO|CAT|PRDX1|AXL|GSTO1|PARK7|SOD2	0.0048	2.31876	655	671|769|708|796|755|670|793	GO.0097237
537	5	GO Process	positive regulation of ion transmembrane transporter activity	ACTN4|CALM1|CTSS|GSTO1|GLRX	0.005	2.30103	655	688|728|740|755|784	GO.0032414
538	7	GO Process	cell junction organization	VCL|VASP|ACTN4|CADM1|FLNA|ACTN1|ACTG1	0.005	2.30103	655	698|714|688|716|790|686|672	GO.0034330
539	5	GO Process	negative regulation of cysteine-type endopeptidase activity involved in apoptotic process	THBS1|YWHAE|SFN|MMP9|PARK7	0.005	2.30103	655	786|729|711|762|670	GO.0043154
540	13	GO Process	negative regulation of cellular component organization	PFN1|ACTN4|THBS1|CAPG|ARHGDIA|NPM1|SET|GDI1|STMN1|PARK7|HSPA8|VIM|HNRNPC	0.0051	2.29243	655	696|688|786|785|675|791|700|734|680|670|715|800|727	GO.0051129
542	5	GO Process	negative regulation of ion transmembrane transport	THBS1|YWHAE|CALM1|GSTO1|MMP9	0.0053	2.27572	655	786|729|728|755|762	GO.0034766
543	3	GO Process	fibrinolysis	CPB2|FGB|F2	0.0053	2.27572	655	699|751|760	GO.0042730
544	3	GO Process	glucose 6-phosphate metabolic process	PGD|TALDO1|TKT	0.0053	2.27572	655	689|687|775	GO.0051156
551	27	GO Process	anatomical structure morphogenesis	VCL|MYH9|PFN1|VASP|THBS1|IQGAP1|AXL|HSPA5|HSP90AA1|MSN|COL6A1|ACTA1|HTRA1|ECM1|FLNA|MMP9|CAP1|ALPL|COL15A1|MTPN|ACTN1|FKBP1A|STMN1|CFL1|CPM|ACTG1|TTN	0.0056	2.25181	655	698|771|696|714|786|704|796|717|754|720|768|766|702|733|790|762|752|726|780|778|686|794|680|677|730|672|787	GO.0009653
554	3	GO Process	innate immune response in mucosa	CAMP|DEFA3|HIST2H2BE	0.0058	2.23657	655	748|719|763	GO.0002227
558	2	GO Process	xylulose metabolic process	TALDO1|TKT	0.006	2.22185	655	687|775	GO.0005997
559	4	GO Process	collagen metabolic process	CTSD|CTSS|MMP9|COL15A1	0.006	2.22185	655	746|740|762|780	GO.0032963
560	2	GO Process	positive regulation of pinocytosis	ACTN4|AXL	0.006	2.22185	655	688|796	GO.0048549
561	23	GO Process	positive regulation of protein metabolic process	MYH9|CTSC|ENO1|CHI3L1|THBS1|C6|IQGAP1|NPM1|FGB|F2|HSPA5|HIST1H1B|HSP90AA1|CALM1|MSN|S100A12|MMP9|HNRNPK|MTPN|FKBP1A|UBE2L3|PARK7|VIM	0.006	2.22185	655	771|750|669|770|786|707|704|791|751|760|717|747|754|728|720|710|762|723|778|794|673|670|800	GO.0051247
562	2	GO Process	cytolysis by host of symbiont cells	CAMP|F2	0.006	2.22185	655	748|760	GO.0051838
563	2	GO Process	chaperone-mediated autophagy	HSP90AA1|HSPA8	0.006	2.22185	655	754|715	GO.0061684
564	2	GO Process	stress response to metal ion	HSPA5|PARK7	0.006	2.22185	655	717|670	GO.0097501
565	5	GO Process	negative regulation of intrinsic apoptotic signaling pathway	ENO1|MMP9|PARK7|SOD2|TPT1	0.006	2.22185	655	669|762|670|793|801	GO.2001243
568	22	GO Process	positive regulation of signal transduction	CTSC|CAT|ACTN4|CHI3L1|THBS1|YWHAE|IQGAP1|AXL|FGB|YWHAG|F2|HSP90AA1|SFN|CALM1|S100A4|S100A12|GSTO1|FLNA|MMP9|SH3BGRL|YWHAZ|PARK7	0.0063	2.20066	655	750|769|688|770|786|729|704|796|751|749|760|754|711|728|694|710|755|790|762|788|761|670	GO.0009967
574	6	GO Process	regeneration	CPB2|ANXA3|AXL|PKM|MTPN|LCP1	0.0067	2.17393	655	699|756|796|767|778|772	GO.0031099
575	7	GO Process	response to mechanical stimulus	MPO|CHI3L1|THBS1|ACTA1|MTPN|ACTG1|TTN	0.0068	2.16749	655	671|770|786|766|778|672|787	GO.0009612
579	13	GO Process	regulation of growth	MPO|ENO1|CAMP|F2|BASP1|HIST1H1B|SFN|HTRA1|CDA|MTPN|TKT|GDI1|SEPP1	0.0073	2.13668	655	671|669|748|760|674|747|711|702|666|778|775|734|690	GO.0040008
581	4	GO Process	extracellular matrix disassembly	HTRA1|CTSS|MMP9|LCP1	0.0075	2.12494	655	702|740|762|772	GO.0022617
583	3	GO Process	positive regulation of protein processing	MYH9|ENO1|C6	0.0077	2.11351	655	771|669|707	GO.0010954
584	10	GO Process	regulation of protein complex assembly	PFN1|VASP|CAPG|HSP90AA1|MSN|MTPN|LCP1|STMN1|PARK7|HSPA8	0.0077	2.11351	655	696|714|785|754|720|778|772|680|670|715	GO.0043254
585	5	GO Process	reactive oxygen species metabolic process	MPO|CAT|PRDX1|PARK7|SOD2	0.0077	2.11351	655	671|769|708|670|793	GO.0072593
591	2	GO Process	negative regulation of cysteine-type endopeptidase activity involved in apoptotic signaling pathway	MMP9|PARK7	0.008	2.09691	655	762|670	GO.2001268
596	12	GO Process	positive regulation of immune response	PGLYRP1|C8G|C6|C1RL|FGB|CADM1|HSP90AA1|C8A|CTSS|HLA-DRA|PARK7|ACTG1	0.0082	2.08619	655	684|742|707|676|751|716|754|739|740|725|670|672	GO.0050778
597	7	GO Process	negative regulation of apoptotic signaling pathway	ENO1|THBS1|FGB|MMP9|PARK7|SOD2|TPT1	0.0082	2.08619	655	669|786|751|762|670|793|801	GO.2001234
598	16	GO Process	oxoacid metabolic process	PON1|MPO|GAPDH|ENO1|PGD|PKM|ITIH2|GSTO1|PGAM1|AKR1A1|PGK1|ALDOA|LDHB|GPI|PARK7|LDHA	0.0083	2.08092	655	782|671|777|669|689|767|781|755|757|759|709|774|705|732|670|706	GO.0043436
599	45	GO Process	system development	CPB2|VCL|MYH9|PFN1|CAT|PI3|VASP|CHI3L1|THBS1|PRDX1|YWHAE|ANXA3|IQGAP1|ARHGDIA|AXL|YWHAG|F2|BASP1|PRSS8|PKM|HSPA5|HSP90AA1|NME1|SFN|MSN|ACTA1|S100A4|HTRA1|ECM1|FLNA|MMP9|ALPL|COL15A1|MTPN|ACTN1|LCP1|FKBP1A|GDI1|STMN1|SEPP1|CFL1|LDHA|VIM|MYL6|TTN	0.0084	2.07572	655	699|698|771|696|769|712|714|770|786|708|729|756|704|675|796|749|760|674|682|767|717|754|764|711|720|766|694|702|733|790|762|726|780|778|686|772|794|734|680|690|677|706|800|692|787	GO.0048731
600	6	GO Process	regulation of intrinsic apoptotic signaling pathway	ENO1|MMP9|HNRNPK|PARK7|SOD2|TPT1	0.0084	2.07572	655	669|762|723|670|793|801	GO.2001242
605	15	GO Process	carboxylic acid metabolic process	PON1|GAPDH|ENO1|PGD|PKM|ITIH2|GSTO1|PGAM1|AKR1A1|PGK1|ALDOA|LDHB|GPI|PARK7|LDHA	0.0085	2.07058	655	782|777|669|689|767|781|755|757|759|709|774|705|732|670|706	GO.0019752
607	14	GO Process	regulation of cellular localization	YWHAE|IQGAP1|YWHAG|F2|HSP90AA1|SFN|CALM1|MSN|GSTO1|YWHAZ|LCP1|FKBP1A|GDI1|PARK7	0.0086	2.0655	655	729|704|749|760|754|711|728|720|755|761|772|794|734|670	GO.0060341
608	8	GO Process	positive regulation of cellular protein localization	YWHAE|IQGAP1|YWHAG|F2|SFN|MSN|YWHAZ|PARK7	0.0086	2.0655	655	729|704|749|760|711|720|761|670	GO.1903829
610	8	GO Process	blood coagulation	CPB2|AXL|FGB|F2|FLNA|YWHAZ|HIST2H3A|ANXA8	0.0087	2.06048	655	699|796|751|760|790|761|693|738	GO.0007596
613	9	GO Process	regulation of metal ion transport	ACTN4|YWHAE|F2|PRSS8|CALM1|GSTO1|FLNA|GLRX|FKBP1A	0.0088	2.05552	655	688|729|760|682|728|755|790|784|794	GO.0010959
614	7	GO Process	cellular response to oxidative stress	MPO|CAT|PRDX1|AXL|MMP9|PARK7|SOD2	0.0088	2.05552	655	671|769|708|796|762|670|793	GO.0034599
616	9	GO Process	regulation of immune effector process	PGLYRP1|CPB2|C8G|C6|F2|CADM1|C8A|HTRA1|GPI	0.009	2.04576	655	684|699|742|707|760|716|739|702|732	GO.0002697
617	23	GO Process	cellular catabolic process	PON1|MPO|CTSC|GAPDH|ENO1|CTSD|CAT|PRDX1|PKM|HSPA5|HSP90AA1|CTSS|GSTO1|PGAM1|AKR1A1|PGK1|CDA|ALDOA|UBE2L3|GPI|PARK7|HSPA8|LDHA	0.009	2.04576	655	782|671|750|777|669|746|769|708|767|717|754|740|755|757|759|709|666|774|673|732|670|715|706	GO.0044248
618	3	GO Process	multi-organism cellular process	CAMP|F2|PPIA	0.009	2.04576	655	748|760|697	GO.0044764
619	3	GO Process	regulation of ryanodine-sensitive calcium-release channel activity	CALM1|GSTO1|FKBP1A	0.009	2.04576	655	728|755|794	GO.0060314
623	60	GO Process	regulation of cellular metabolic process	CPB2|MYH9|NAMPT|PFN1|CTSC|GAPDH|ENO1|CAT|PI3|ACTN4|CHI3L1|THBS1|PRDX1|C6|YWHAE|ANXA3|IQGAP1|S100A11|NPM1|FGB|YWHAG|F2|BASP1|HSPA5|SERPINA7|HIST1H1B|HSP90AA1|CBX3|SFN|CALM1|ITIH2|MSN|HDGF|S100A12|HTRA1|ECM1|FLNA|PGAM1|MMP9|SET|CDA|HNRNPK|SERPINB1|GIG25|MTPN|NME2|ACTN1|YWHAZ|FKBP1A|HIST2H3A|UBE2L3|ANP32A|PARK7|HSPA8|VIM|SOD2|HNRNPC|TTN|ANXA8|HIST1H4A	0.0093	2.03152	655	699|771|678|696|750|777|669|769|712|688|770|786|708|707|729|756|704|713|791|751|749|760|674|717|737|747|754|718|711|728|781|720|798|710|702|733|790|757|762|700|666|723|753|731|778|758|686|761|794|693|673|701|670|715|800|793|727|787|738|722	GO.0031323
624	10	GO Process	posttranscriptional regulation of gene expression	GAPDH|THBS1|NPM1|SET|MTPN|YWHAZ|ANP32A|HSPA8|VIM|HNRNPC	0.0094	2.02687	655	777|786|791|700|778|761|701|715|800|727	GO.0010608
625	15	GO Process	regulation of cellular component biogenesis	PFN1|VASP|THBS1|CAPG|IQGAP1|NPM1|HSP90AA1|MSN|FLNA|MTPN|MIEN1|LCP1|STMN1|PARK7|HSPA8	0.0094	2.02687	655	696|714|786|785|704|791|754|720|790|778|789|772|680|670|715	GO.0044087
626	9	GO Process	positive regulation of protein transport	GAPDH|YWHAE|CAMP|FGB|CADM1|SFN|GPI|PPIA|TTN	0.0094	2.02687	655	777|729|748|751|716|711|732|697|787	GO.0051222
627	10	GO Process	regulation of cell morphogenesis	MYH9|ACTN4|ARHGDIA|FGB|F2|MSN|FLNA|ALDOA|GDI1|CFL1	0.0095	2.02228	655	771|688|675|751|760|720|790|774|734|677	GO.0022604
630	3	GO Process	nucleobase-containing small molecule interconversion	NME1|GLRX|NME2	0.0096	2.01773	655	764|784|758	GO.0015949
631	3	GO Process	pyrimidine nucleoside biosynthetic process	NME1|CDA|NME2	0.0096	2.01773	655	764|666|758	GO.0046134
632	28	GO Process	cell surface receptor signaling pathway	MYH9|PFN1|IQGAP1|ARHGDIA|AXL|F2|TALDO1|HSP90AA1|CALM1|MSN|GSTO1|FLNA|MMP9|LCN2|CDA|NME2|HLA-DRA|YWHAZ|LCP1|FKBP1A|HIST2H3A|STMN1|PPIA|HSPA8|CFL1|VIM|SOD2|ACTG1	0.0098	2.00877	655	771|696|704|675|796|760|687|754|728|720|755|790|762|724|666|758|725|761|772|794|693|680|697|715|677|800|793|672	GO.0007166
633	2	GO Process	pentose-phosphate shunt, non-oxidative branch	TALDO1|TKT	0.0098	2.00877	655	687|775	GO.0009052
634	2	GO Process	negative regulation of plasminogen activation	CPB2|THBS1	0.0098	2.00877	655	699|786	GO.0010757
635	2	GO Process	skeletal muscle thin filament assembly	ACTA1|TTN	0.0098	2.00877	655	766|787	GO.0030240
640	9	GO Process	regulation of multi-organism process	PGLYRP1|MPO|ARHGDIB|GAPDH|CAMP|HTRA1|PPIA|HSPA8|CFL1	0.0104	1.98297	655	684|671|679|777|748|702|697|715|677	GO.0043900
641	3	GO Process	protein depolymerization	STMN1|HSPA8|CFL1	0.0104	1.98297	655	680|715|677	GO.0051261
645	9	GO Process	response to oxidative stress	MPO|CAT|PRDX1|AXL|MMP9|PARK7|SEPP1|LDHA|SOD2	0.0105	1.97881	655	671|769|708|796|762|670|690|706|793	GO.0006979
646	15	GO Process	positive regulation of immune system process	PGLYRP1|C8G|THBS1|C6|C1RL|AXL|FGB|CADM1|HSP90AA1|C8A|CTSS|HLA-DRA|GPI|PARK7|ACTG1	0.0107	1.97062	655	684|742|786|707|676|796|751|716|754|739|740|725|732|670|672	GO.0002684
648	10	GO Process	aromatic compound catabolic process	PON1|GAPDH|ENO1|PKM|PGAM1|PGK1|CDA|ALDOA|GPI|LDHA	0.011	1.95861	655	782|777|669|767|757|709|666|774|732|706	GO.0019439
650	3	GO Process	NADP metabolic process	PGD|TALDO1|TKT	0.0112	1.95078	655	689|687|775	GO.0006739
651	3	GO Process	positive regulation of sodium ion transport	ACTN4|PRSS8|GLRX	0.0112	1.95078	655	688|682|784	GO.0010765
652	6	GO Process	positive regulation of binding	PON1|NME1|MMP9|FKBP1A|STMN1|PARK7	0.0112	1.95078	655	782|764|762|794|680|670	GO.0051099
653	7	GO Process	regulation of actin filament organization	PFN1|VASP|CAPG|FLNA|MTPN|STMN1|CFL1	0.0112	1.95078	655	696|714|785|790|778|680|677	GO.0110053
654	49	GO Process	multicellular organism development	CPB2|VCL|MYH9|PFN1|ARHGDIB|CAT|PI3|VASP|CHI3L1|THBS1|PRDX1|C6|YWHAE|ANXA3|IQGAP1|ARHGDIA|AXL|YWHAG|F2|BASP1|PRSS8|PKM|HSPA5|CADM1|HSP90AA1|NME1|SFN|MSN|COL6A1|ACTA1|S100A4|HTRA1|ECM1|FLNA|MMP9|ALPL|COL15A1|MTPN|ACTN1|LCP1|FKBP1A|GDI1|STMN1|SEPP1|CFL1|LDHA|VIM|MYL6|TTN	0.0116	1.93554	655	699|698|771|696|679|769|712|714|770|786|708|707|729|756|704|675|796|749|760|674|682|767|717|716|754|764|711|720|768|766|694|702|733|790|762|726|780|778|686|772|794|734|680|690|677|706|800|692|787	GO.0007275
657	10	GO Process	wound healing	CPB2|AXL|FGB|F2|PKM|FLNA|MTPN|YWHAZ|HIST2H3A|ANXA8	0.0122	1.91364	655	699|796|751|760|767|790|778|761|693|738	GO.0042060
663	7	GO Process	positive regulation of protein secretion	GAPDH|CAMP|FGB|CADM1|GPI|PPIA|TTN	0.0124	1.90658	655	777|748|751|716|732|697|787	GO.0050714
667	34	GO Process	animal organ development	CPB2|MYH9|CAT|PI3|CHI3L1|YWHAE|ANXA3|IQGAP1|AXL|BASP1|PRSS8|PKM|HSPA5|NME1|SFN|MSN|ACTA1|S100A4|HTRA1|ECM1|FLNA|MMP9|ALPL|MTPN|ACTN1|LCP1|FKBP1A|STMN1|SEPP1|CFL1|LDHA|VIM|MYL6|TTN	0.0127	1.8962	655	699|771|769|712|770|729|756|704|796|674|682|767|717|764|711|720|766|694|702|733|790|762|726|778|686|772|794|680|690|677|706|800|692|787	GO.0048513
669	5	GO Process	platelet activation	AXL|FGB|F2|FLNA|YWHAZ	0.0129	1.88941	655	796|751|760|790|761	GO.0030168
670	13	GO Process	cellular component morphogenesis	VCL|MYH9|VASP|IQGAP1|AXL|HSP90AA1|ACTA1|FLNA|CAP1|ACTN1|STMN1|ACTG1|TTN	0.0129	1.88941	655	698|771|714|704|796|754|766|790|752|686|680|672|787	GO.0032989
671	21	GO Process	positive regulation of cellular protein metabolic process	MYH9|CTSC|ENO1|CHI3L1|THBS1|C6|IQGAP1|NPM1|FGB|F2|HSPA5|HIST1H1B|HSP90AA1|CALM1|MSN|S100A12|MMP9|FKBP1A|UBE2L3|PARK7|VIM	0.013	1.88606	655	771|750|669|770|786|707|704|791|751|760|717|747|754|728|720|710|762|794|673|670|800	GO.0032270
675	14	GO Process	cell migration	MYH9|CEACAM8|THBS1|YWHAE|S100P|AXL|MSN|S100A12|FLNA|MMP9|CAP1|LCP1|PPIA|CFL1	0.0131	1.88273	655	771|773|786|729|799|796|720|710|790|762|752|772|697|677	GO.0016477
676	4	GO Process	negative regulation of ion transmembrane transporter activity	YWHAE|CALM1|GSTO1|MMP9	0.0131	1.88273	655	729|728|755|762	GO.0032413
679	6	GO Process	positive regulation of vasculature development	CHI3L1|THBS1|C6|ANXA3|ECM1|SOD2	0.0132	1.87943	655	770|786|707|756|733|793	GO.1904018
680	3	GO Process	pyrimidine ribonucleoside metabolic process	NME1|CDA|NME2	0.0139	1.85699	655	764|666|758	GO.0046131
682	5	GO Process	mitochondrial membrane organization	YWHAE|YWHAG|HSP90AA1|SFN|YWHAZ	0.014	1.85387	655	729|749|754|711|761	GO.0007006
683	11	GO Process	response to bacterium	PGLYRP1|MPO|ANXA3|CAMP|AXL|FGB|F2|DEFA3|S100A12|HIST2H2BE|ALPL	0.0141	1.85078	655	684|671|756|748|796|751|760|719|710|763|726	GO.0009617
685	9	GO Process	nucleobase-containing compound catabolic process	GAPDH|ENO1|PKM|PGAM1|PGK1|CDA|ALDOA|GPI|LDHA	0.0142	1.84771	655	777|669|767|757|709|666|774|732|706	GO.0034655
690	10	GO Process	regulation of cytoskeleton organization	PFN1|ARHGDIB|VASP|CAPG|ARHGDIA|NPM1|FLNA|MTPN|STMN1|CFL1	0.0149	1.82681	655	696|679|714|785|675|791|790|778|680|677	GO.0051493
692	6	GO Process	phagocytosis	MYH9|THBS1|ANXA3|AXL|HSP90AA1|ACTG1	0.0151	1.82102	655	771|786|756|796|754|672	GO.0006909
693	4	GO Process	regulation of release of sequestered calcium ion into cytosol	F2|CALM1|GSTO1|FKBP1A	0.0153	1.81531	655	760|728|755|794	GO.0051279
698	26	GO Process	phosphate-containing compound metabolic process	PON1|NAMPT|GAPDH|ENO1|YWHAE|PGD|AXL|PKM|TALDO1|HSP90AA1|NME1|CALM1|PGAM1|AKR1A1|PGK1|ALPL|NME2|ALDOA|LDHB|TKT|GPI|PARK7|HSPA8|CFL1|LDHA|TTN	0.016	1.79588	655	782|678|777|669|729|689|796|767|687|754|764|728|757|759|709|726|758|774|705|775|732|670|715|677|706|787	GO.0006796
701	13	GO Process	regulation of cellular catabolic process	CTSC|GAPDH|NPM1|HSP90AA1|MSN|PGAM1|SET|YWHAZ|ANP32A|PARK7|HSPA8|VIM|HNRNPC	0.0162	1.79048	655	750|777|791|754|720|757|700|761|701|670|715|800|727	GO.0031329
702	20	GO Process	response to oxygen-containing compound	CPB2|PON1|MPO|CAT|THBS1|PRDX1|IQGAP1|AXL|YWHAG|PKM|HSPA5|NME1|MSN|COL6A1|MMP9|ALPL|PARK7|CFL1|LDHA|SOD2	0.0164	1.78516	655	699|782|671|769|786|708|704|796|749|767|717|764|720|768|762|726|670|677|706|793	GO.1901700
703	10	GO Process	response to extracellular stimulus	PON1|MPO|CAT|AXL|PKM|HSPA5|ACTA1|ALPL|HSPA8|LDHA	0.0166	1.77989	655	782|671|769|796|767|717|766|726|715|706	GO.0009991
704	4	GO Process	regulation of blood coagulation	CPB2|THBS1|FGB|F2	0.0166	1.77989	655	699|786|751|760	GO.0030193
709	14	GO Process	regulation of catabolic process	CTSC|GAPDH|NPM1|HSP90AA1|MSN|FLNA|PGAM1|SET|YWHAZ|ANP32A|PARK7|HSPA8|VIM|HNRNPC	0.0169	1.77211	655	750|777|791|754|720|790|757|700|761|701|670|715|800|727	GO.0009894
710	2	GO Process	positive regulation of ryanodine-sensitive calcium-release channel activity	CALM1|GSTO1	0.0169	1.77211	655	728|755	GO.0060316
716	6	GO Process	regulation of protein polymerization	PFN1|VASP|CAPG|HSP90AA1|MTPN|STMN1	0.0176	1.75449	655	696|714|785|754|778|680	GO.0032271
722	5	GO Process	adaptive immune response based on somatic recombination of immune receptors built from immunoglobulin superfamily domains	C8G|CTSC|C6|C1RL|C8A	0.0179	1.74715	655	742|750|707|676|739	GO.0002460
735	3	GO Process	leukocyte mediated cytotoxicity	CTSC|PRDX1|F2	0.0189	1.72354	655	750|708|760	GO.0001909
737	14	GO Process	response to hormone	CAT|THBS1|ANXA3|IQGAP1|FGB|YWHAG|PKM|DEFA3|NME1|MSN|ACTA1|CTSS|ALPL|UBE2L3	0.0191	1.71897	655	769|786|756|704|751|749|767|719|764|720|766|740|726|673	GO.0009725
738	8	GO Process	regulation of inflammatory response	PGLYRP1|CPB2|C8G|C6|F2|C8A|S100A12|PARK7	0.0191	1.71897	655	684|699|742|707|760|739|710|670	GO.0050727
743	8	GO Process	extracellular structure organization	MPO|THBS1|FGB|COL6A1|HTRA1|CTSS|MMP9|LCP1	0.0194	1.7122	655	671|786|751|768|702|740|762|772	GO.0043062
744	2	GO Process	UTP biosynthetic process	NME1|NME2	0.0196	1.70774	655	764|758	GO.0006228
745	2	GO Process	actin filament network formation	ACTN1|LCP1	0.0196	1.70774	655	686|772	GO.0051639
747	4	GO Process	negative regulation of cation transmembrane transport	YWHAE|CALM1|GSTO1|MMP9	0.0197	1.70553	655	729|728|755|762	GO.1904063
748	5	GO Process	positive regulation of epithelial cell migration	PFN1|THBS1|ANXA3|MMP9|GPI	0.0198	1.70333	655	696|786|756|762|732	GO.0010634
749	3	GO Process	negative regulation of calcium ion transmembrane transporter activity	YWHAE|CALM1|GSTO1	0.0199	1.70115	655	729|728|755	GO.1901020
752	12	GO Process	regulation of defense response	PGLYRP1|CPB2|C8G|C6|FGB|F2|CADM1|C8A|S100A12|HTRA1|CTSS|PARK7	0.02	1.69897	655	684|699|742|707|751|760|716|739|710|702|740|670	GO.0031347
761	3	GO Process	positive regulation of release of sequestered calcium ion into cytosol	F2|CALM1|GSTO1	0.0212	1.67366	655	760|728|755	GO.0051281
763	6	GO Process	regulation of symbiosis, encompassing mutualism through parasitism	MPO|GAPDH|CAMP|PPIA|HSPA8|CFL1	0.022	1.65758	655	671|777|748|697|715|677	GO.0043903
766	3	GO Process	response to testosterone	THBS1|NME1|MSN	0.0225	1.64782	655	786|764|720	GO.0033574
767	3	GO Process	regulation of protein export from nucleus	YWHAE|SFN|PARK7	0.0225	1.64782	655	729|711|670	GO.0046825
769	2	GO Process	response to yeast	MPO|CAMP	0.0226	1.64589	655	671|748	GO.0001878
770	2	GO Process	GTP biosynthetic process	NME1|NME2	0.0226	1.64589	655	764|758	GO.0006183
771	2	GO Process	protein kinase A signaling	LCP1|TTN	0.0226	1.64589	655	772|787	GO.0010737
772	2	GO Process	L-ascorbic acid metabolic process	GSTO1|AKR1A1	0.0226	1.64589	655	755|759	GO.0019852
773	2	GO Process	plasminogen activation	FGB|PGK1	0.0226	1.64589	655	751|709	GO.0031639
774	2	GO Process	UTP metabolic process	NME1|NME2	0.0226	1.64589	655	764|758	GO.0046051
775	38	GO Process	cellular developmental process	VCL|MYH9|PI3|VASP|YWHAE|IQGAP1|ARHGDIA|NPM1|AXL|YWHAG|F2|BASP1|PRSS8|HSPA5|CADM1|HSP90AA1|NME1|SFN|MSN|COL6A1|ACTA1|TAGLN2|S100A4|HTRA1|FLNA|MMP9|CAP1|PGK1|COL15A1|MTPN|ACTN1|GDI1|STMN1|CFL1|VIM|ACTG1|TTN|TPT1	0.0226	1.64589	655	698|771|712|714|729|704|675|791|796|749|760|674|682|717|716|754|764|711|720|768|766|695|694|702|790|762|752|709|780|778|686|734|680|677|800|672|787|801	GO.0048869
776	10	GO Process	protein complex oligomerization	CAT|VASP|NPM1|PKM|COL6A1|CDA|ALDOA|SOD2|MARCKS|HIST1H4A	0.0226	1.64589	655	769|714|791|767|768|666|774|793|795|722	GO.0051259
777	2	GO Process	negative regulation of ryanodine-sensitive calcium-release channel activity	CALM1|GSTO1	0.0226	1.64589	655	728|755	GO.0060315
778	2	GO Process	positive regulation of podosome assembly	MSN|LCP1	0.0226	1.64589	655	720|772	GO.0071803
779	5	GO Process	response to monosaccharide	CPB2|CAT|THBS1|NME1|LDHA	0.0234	1.63078	655	699|769|786|764|706	GO.0034284
780	11	GO Process	positive regulation of apoptotic process	CTSC|GAPDH|THBS1|YWHAE|YWHAG|SFN|MMP9|YWHAZ|PARK7|LDHA|SOD2	0.0236	1.62709	655	750|777|786|729|749|711|762|761|670|706|793	GO.0043065
783	20	GO Process	homeostatic process	CPB2|PRDX1|YWHAE|SH3BGRL3|AXL|F2|HSP90AA1|NME1|SFN|CALM1|GSTO1|LCN2|GLRX|GIG25|ALDOA|STMN1|PARK7|SOD2|TPT1|HIST1H4A	0.0243	1.61439	655	699|708|729|744|796|760|754|764|711|728|755|724|784|731|774|680|670|793|801|722	GO.0042592
784	7	GO Process	adaptive immune response	C8G|CTSC|C6|C1RL|FGB|C8A|CTSS	0.0245	1.61083	655	742|750|707|676|751|739|740	GO.0002250
786	3	GO Process	actin polymerization or depolymerization	VASP|CAP1|CFL1	0.0246	1.60906	655	714|752|677	GO.0008154
787	4	GO Process	response to heat	CPB2|THBS1|YWHAE|HSP90AA1	0.0247	1.6073	655	699|786|729|754	GO.0009408
788	18	GO Process	positive regulation of developmental process	CHI3L1|THBS1|C6|ANXA3|IQGAP1|ARHGDIA|AXL|FGB|BASP1|HSPA5|NME1|SFN|ECM1|FLNA|CLIC1|NME2|GDI1|SOD2	0.0248	1.60555	655	770|786|707|756|704|675|796|751|674|717|764|711|733|790|745|758|734|793	GO.0051094
790	5	GO Process	regulation of calcium ion transmembrane transport	YWHAE|F2|CALM1|GSTO1|FKBP1A	0.025	1.60206	655	729|760|728|755|794	GO.1903169
793	4	GO Process	regulation of nucleotide metabolic process	ENO1|PGAM1|CDA|PARK7	0.0254	1.59517	655	669|757|666|670	GO.0006140
795	4	GO Process	regulation of calcium ion transmembrane transporter activity	YWHAE|CALM1|GSTO1|FKBP1A	0.0262	1.5817	655	729|728|755|794	GO.1901019
797	6	GO Process	protein folding	TBCA|HSPA5|HSP90AA1|FKBP1A|PPIA|HSPA8	0.0265	1.57675	655	721|717|754|794|697|715	GO.0006457
798	8	GO Process	cellular component disassembly	HTRA1|CTSS|MMP9|SET|LCP1|STMN1|HSPA8|CFL1	0.027	1.56864	655	702|740|762|700|772|680|715|677	GO.0022411
799	11	GO Process	regulation of cellular response to stress	ENO1|PRDX1|YWHAE|NPM1|HSPA5|HSP90AA1|HNRNPK|PARK7|HSPA8|SOD2|TPT1	0.027	1.56864	655	669|708|729|791|717|754|723|670|715|793|801	GO.0080135
800	3	GO Process	regulation of cellular response to heat	YWHAE|HSP90AA1|HSPA8	0.027	1.56864	655	729|754|715	GO.1900034
801	8	GO Process	positive regulation of secretion by cell	CPB2|GAPDH|CAMP|FGB|CADM1|GPI|PPIA|TTN	0.027	1.56864	655	699|777|748|751|716|732|697|787	GO.1903532
802	3	GO Process	negative regulation of cation channel activity	CALM1|GSTO1|MMP9	0.027	1.56864	655	728|755|762	GO.2001258
809	2	GO Process	chronic inflammatory response	THBS1|CAMP	0.0281	1.55129	655	786|748	GO.0002544
810	2	GO Process	complement activation, alternative pathway	C8G|C8A	0.0281	1.55129	655	742|739	GO.0006957
811	2	GO Process	regulation of natural killer cell differentiation	PGLYRP1|AXL	0.0281	1.55129	655	684|796	GO.0032823
812	2	GO Process	positive regulation of killing of cells of other organism	PGLYRP1|GAPDH	0.0281	1.55129	655	684|777	GO.0051712
813	2	GO Process	positive regulation of sodium ion transmembrane transporter activity	ACTN4|GLRX	0.0281	1.55129	655	688|784	GO.2000651
815	5	GO Process	regulation of cation channel activity	CALM1|CTSS|GSTO1|MMP9|FKBP1A	0.0283	1.54821	655	728|740|755|762|794	GO.2001257
816	4	GO Process	positive regulation of reactive oxygen species metabolic process	THBS1|F2|HSP90AA1|PARK7	0.0284	1.54668	655	786|760|754|670	GO.2000379
819	5	GO Process	response to unfolded protein	THBS1|HSPA5|HSP90AA1|HDGF|HSPA8	0.0289	1.5391	655	786|717|754|798|715	GO.0006986
825	3	GO Process	positive regulation of cell killing	PGLYRP1|GAPDH|CADM1	0.0295	1.53018	655	684|777|716	GO.0031343
826	3	GO Process	regulation of substrate adhesion-dependent cell spreading	ACTN4|FGB|FLNA	0.0295	1.53018	655	688|751|790	GO.1900024
834	7	GO Process	extracellular matrix organization	THBS1|FGB|COL6A1|HTRA1|CTSS|MMP9|LCP1	0.0307	1.51286	655	786|751|768|702|740|762|772	GO.0030198
835	2	GO Process	CTP biosynthetic process	NME1|NME2	0.0308	1.51145	655	764|758	GO.0006241
836	2	GO Process	response to inactivity	CAT|PKM	0.0308	1.51145	655	769|767	GO.0014854
837	4	GO Process	actomyosin structure organization	MYH9|ACTA1|ACTG1|TTN	0.0308	1.51145	655	771|766|672|787	GO.0031032
838	2	GO Process	positive regulation by host of viral process	HSPA8|CFL1	0.0308	1.51145	655	715|677	GO.0044794
839	2	GO Process	CTP metabolic process	NME1|NME2	0.0308	1.51145	655	764|758	GO.0046036
846	5	GO Process	positive regulation of protein kinase B signaling	CHI3L1|THBS1|AXL|HSP90AA1|PARK7	0.0311	1.50724	655	770|786|796|754|670	GO.0051897
853	3	GO Process	regulation of actin filament depolymerization	CAPG|MTPN|CFL1	0.0318	1.49757	655	785|778|677	GO.0030834
855	12	GO Process	regulation of response to external stimulus	PGLYRP1|CPB2|C8G|THBS1|C6|FGB|F2|CALM1|C8A|S100A12|HTRA1|PARK7	0.0323	1.4908	655	684|699|742|786|707|751|760|728|739|710|702|670	GO.0032101
856	5	GO Process	positive regulation of cell growth	F2|HIST1H1B|SFN|MTPN|GDI1	0.0324	1.48945	655	760|747|711|778|734	GO.0030307
857	5	GO Process	positive regulation of multi-organism process	PGLYRP1|GAPDH|PPIA|HSPA8|CFL1	0.0324	1.48945	655	684|777|697|715|677	GO.0043902
858	9	GO Process	regulation of anatomical structure size	PFN1|VASP|CAPG|FGB|MSN|MTPN|GDI1|CFL1|SOD2	0.0327	1.48545	655	696|714|785|751|720|778|734|677|793	GO.0090066
860	5	GO Process	regulation of actin polymerization or depolymerization	PFN1|VASP|CAPG|MTPN|CFL1	0.0331	1.48017	655	696|714|785|778|677	GO.0008064
861	21	GO Process	regulation of phosphate metabolic process	ENO1|CHI3L1|THBS1|PRDX1|YWHAE|IQGAP1|NPM1|FGB|YWHAG|F2|HSP90AA1|SFN|CALM1|S100A12|PGAM1|MMP9|SET|CDA|FKBP1A|PARK7|TTN	0.0331	1.48017	655	669|770|786|708|729|704|791|751|749|760|754|711|728|710|757|762|700|666|794|670|787	GO.0019220
864	13	GO Process	cellular protein-containing complex assembly	NPM1|FGB|TBCA|HIST1H1B|HSP90AA1|HIST2H2BE|SET|HLA-DRA|FKBP1A|HIST2H3A|TTN|HIST1H2BM|HIST1H4A	0.0335	1.47496	655	791|751|721|747|754|763|700|725|794|693|787|779|722	GO.0034622
865	2	GO Process	negative regulation of growth of symbiont involved in interaction with host	MPO|CAMP	0.0336	1.47366	655	671|748	GO.0044146
869	9	GO Process	response to toxic substance	PON1|MPO|CAT|PRDX1|AXL|GSTO1|PARK7|LDHA|SOD2	0.0338	1.47108	655	782|671|769|708|796|755|670|706|793	GO.0009636
870	7	GO Process	response to antibiotic	CAT|AXL|HSPA5|HSP90AA1|ALPL|PARK7|LDHA	0.0339	1.4698	655	769|796|717|754|726|670|706	GO.0046677
871	7	GO Process	regulation of vasculature development	CHI3L1|THBS1|C6|ANXA3|ECM1|PGK1|SOD2	0.0339	1.4698	655	770|786|707|756|733|709|793	GO.1901342
872	5	GO Process	positive regulation of angiogenesis	CHI3L1|THBS1|C6|ANXA3|ECM1	0.034	1.46852	655	770|786|707|756|733	GO.0045766
876	5	GO Process	establishment or maintenance of cell polarity	MYH9|HSP90AA1|MSN|CAP1|CFL1	0.0347	1.45967	655	771|754|720|752|677	GO.0007163
877	4	GO Process	establishment of cell polarity	MYH9|HSP90AA1|MSN|CFL1	0.0347	1.45967	655	771|754|720|677	GO.0030010
878	4	GO Process	negative regulation of dephosphorylation	YWHAE|IQGAP1|SET|FKBP1A	0.0347	1.45967	655	729|704|700|794	GO.0035305
879	5	GO Process	regulation of protein localization to membrane	YWHAE|YWHAG|SFN|YWHAZ|GDI1	0.0347	1.45967	655	729|749|711|761|734	GO.1905475
880	3	GO Process	glutathione metabolic process	EEF1G|GSTO1|PARK7	0.0354	1.451	655	765|755|670	GO.0006749
885	10	GO Process	negative regulation of phosphate metabolic process	YWHAE|IQGAP1|NPM1|YWHAG|SFN|CALM1|SET|CDA|FKBP1A|PARK7	0.0357	1.44733	655	729|704|791|749|711|728|700|666|794|670	GO.0045936
886	2	GO Process	regulation of proton transport	ACTN4|PARK7	0.0362	1.44129	655	688|670	GO.0010155
887	2	GO Process	respiratory burst	MPO|PGAM1	0.0362	1.44129	655	671|757	GO.0045730
888	7	GO Process	regulation of epithelial cell proliferation	CPB2|THBS1|NME1|SFN|HTRA1|ECM1|NME2	0.0364	1.4389	655	699|786|764|711|702|733|758	GO.0050678
892	3	GO Process	positive regulation of DNA binding	NME1|MMP9|PARK7	0.0367	1.43533	655	764|762|670	GO.0043388
894	7	GO Process	protein homooligomerization	CAT|VASP|PKM|CDA|ALDOA|SOD2|MARCKS	0.0368	1.43415	655	769|714|767|666|774|793|795	GO.0051260
897	9	GO Process	inflammatory response	CHI3L1|THBS1|CAMP|AXL|F2|S100A12|ECM1|GIG25|PARK7	0.0388	1.41117	655	770|786|748|796|760|710|733|731|670	GO.0006954
899	15	GO Process	epithelium development	VCL|PFN1|CAT|PI3|VASP|IQGAP1|BASP1|PRSS8|SFN|MSN|TAGLN2|FLNA|PGK1|CFL1|VIM	0.0393	1.40561	655	698|696|769|712|714|704|674|682|711|720|695|790|709|677|800	GO.0060429
901	2	GO Process	glomerular visceral epithelial cell differentiation	IQGAP1|BASP1	0.0395	1.4034	655	704|674	GO.0072112
906	21	GO Process	regulation of cell differentiation	PGLYRP1|ACTN4|THBS1|IQGAP1|ARHGDIA|AXL|FGB|YWHAG|F2|HSPA5|NME1|SFN|FLNA|CLIC1|NME2|HIST2H3A|GDI1|CFL1|VIM|SOD2|HIST1H4A	0.0396	1.4023	655	684|688|786|704|675|796|751|749|760|717|764|711|790|745|758|693|734|677|800|793|722	GO.0045595
910	14	GO Process	positive regulation of intracellular signal transduction	CAT|ACTN4|CHI3L1|THBS1|IQGAP1|AXL|FGB|F2|HSP90AA1|CALM1|S100A4|S100A12|GSTO1|PARK7	0.0405	1.39254	655	769|688|770|786|704|796|751|760|754|728|694|710|755|670	GO.1902533
911	36	GO Process	cell differentiation	VCL|MYH9|PI3|VASP|YWHAE|IQGAP1|ARHGDIA|AXL|YWHAG|F2|BASP1|PRSS8|HSPA5|CADM1|HSP90AA1|NME1|SFN|MSN|COL6A1|ACTA1|TAGLN2|S100A4|HTRA1|FLNA|MMP9|PGK1|COL15A1|MTPN|ACTN1|GDI1|STMN1|CFL1|VIM|ACTG1|TTN|TPT1	0.0406	1.39147	655	698|771|712|714|729|704|675|796|749|760|674|682|717|716|754|764|711|720|768|766|695|694|702|790|762|709|780|778|686|734|680|677|800|672|787|801	GO.0030154
912	8	GO Process	regulation of cell growth	ENO1|F2|HIST1H1B|SFN|HTRA1|CDA|MTPN|GDI1	0.041	1.38722	655	669|760|747|711|702|666|778|734	GO.0001558
913	3	GO Process	regulation of monooxygenase activity	HSP90AA1|CALM1|PARK7	0.0411	1.38616	655	754|728|670	GO.0032768
914	3	GO Process	negative regulation of protein dephosphorylation	YWHAE|SET|FKBP1A	0.0411	1.38616	655	729|700|794	GO.0035308
936	3	GO Process	histone exchange	NPM1|PTMA|HIST1H4A	0.0428	1.36856	655	791|776|722	GO.0043486
937	3	GO Process	regulation of extrinsic apoptotic signaling pathway via death domain receptors	THBS1|FGB|PARK7	0.0428	1.36856	655	786|751|670	GO.1902041
945	4	GO Process	defense response to Gram-positive bacterium	PGLYRP1|CAMP|DEFA3|HIST2H2BE	0.0432	1.36452	655	684|748|719|763	GO.0050830
953	4	GO Process	response to hydrogen peroxide	CAT|AXL|PARK7|LDHA	0.0444	1.35262	655	769|796|670|706	GO.0042542
954	3	GO Process	negative regulation of protein polymerization	PFN1|CAPG|STMN1	0.0445	1.35164	655	696|785|680	GO.0032272
956	13	GO Process	response to organic cyclic compound	NAMPT|CAT|THBS1|ANXA3|NPM1|HSPA5|DEFA3|NME1|MSN|ACTA1|ALPL|UBE2L3|LDHA	0.0446	1.35067	655	678|769|786|756|791|717|719|764|720|766|726|673|706	GO.0014070
958	6	GO Process	positive regulation of DNA-binding transcription factor activity	CAT|ANXA3|NPM1|S100A12|MTPN|PARK7	0.0455	1.34199	655	769|756|791|710|778|670	GO.0051091
959	3	GO Process	myofibril assembly	ACTA1|ACTG1|TTN	0.0461	1.3363	655	766|672|787	GO.0030239
960	2	GO Process	regulation of cardiac muscle contraction by regulation of the release of sequestered calcium ion	CALM1|GSTO1	0.0462	1.33536	655	728|755	GO.0010881
961	2	GO Process	platelet formation	MYH9|ACTN1	0.0462	1.33536	655	771|686	GO.0030220
962	2	GO Process	establishment of skin barrier	SFN|STMN1	0.0462	1.33536	655	711|680	GO.0061436
963	5	GO Process	epithelial cell development	IQGAP1|SFN|MSN|FLNA|VIM	0.0463	1.33442	655	704|711|720|790|800	GO.0002064
965	6	GO Process	positive regulation of growth	F2|BASP1|HIST1H1B|SFN|MTPN|GDI1	0.0466	1.33161	655	760|674|747|711|778|734	GO.0045927
966	4	GO Process	negative regulation of supramolecular fiber organization	PFN1|CAPG|STMN1|HSPA8	0.0475	1.32331	655	696|785|680|715	GO.1902904
967	3	GO Process	neuron projection extension	VCL|IQGAP1|HSP90AA1	0.0476	1.32239	655	698|704|754	GO.1990138
970	7	GO Process	regulation of cellular component size	PFN1|VASP|CAPG|MSN|MTPN|GDI1|CFL1	0.0482	1.31695	655	696|714|785|720|778|734|677	GO.0032535
973	5	GO Process	striated muscle cell differentiation	MYH9|ACTA1|MTPN|ACTG1|TTN	0.049	1.3098	655	771|766|778|672|787	GO.0051146
975	2	GO Process	negative regulation of stress fiber assembly	PFN1|STMN1	0.0497	1.30364	655	696|680	GO.0051497
976	2	GO Process	negative regulation of oxidative stress-induced intrinsic apoptotic signaling pathway	PARK7|SOD2	0.0497	1.30364	655	670|793	GO.1902176

## Sheet: Cellular Component
term id	# enriched genes	category	description	enriched genes	FDR p-value	-logFDR	network.SUID	nodes.SUID	term name
0	34	GO Component	secretory granule lumen	PGLYRP1|VCL|MPO|CTSC|CTSD|CAT|ACTN4|CHI3L1|THBS1|COTL1|A1BG|S100A11|S100P|CAMP|FGB|PKM|DEFA3|HSP90AA1|S100A12|ECM1|PGAM1|CAP1|LCN2|CDA|GDI2|SERPINB1|GIG25|NME2|ACTN1|ALDOA|GPI|PPIA|SEPP1|HSPA8	1.62e-26	25.7905	655	684|698|671|750|746|769|688|770|786|681|703|713|799|748|751|767|719|754|710|733|757|752|724|666|735|753|731|758|686|774|732|697|690|715	GO.0034774
3	68	GO Component	extracellular region	PGLYRP1|CPB2|VCL|PON1|C8G|MPO|AFM|CTSC|CTSD|CAT|PI3|CEACAM8|ACTN4|CHI3L1|THBS1|COTL1|A1BG|C6|AZGP1|S100P|CAMP|AXL|FGB|F2|PRSS8|PKM|DEFA3|SERPINA7|HSP90AA1|SFN|CALM1|ITIH2|C8A|COL6A1|HMGN2|TAGLN2|S100A12|HTRA1|CTSS|ECM1|HIST2H2BE|FLNA|PGAM1|MMP9|CAP1|DNAJC9|LCN2|PGK1|ALPL|COL15A1|CDA|CLIC1|GDI2|GIG25|NME2|ACTN1|ALDOA|HIST2H3A|GPI|PPIA|SEPP1|HSPA8|FCGR3B|CPM|ACTG1|TTN|TPT1|HIST1H4A	3.95e-23	22.4034	655	684|699|698|782|742|671|783|750|746|769|712|773|688|770|786|681|703|707|691|799|748|796|751|760|682|767|719|737|754|711|728|781|739|768|683|695|710|702|740|733|763|790|757|762|752|665|724|709|726|780|666|745|735|731|758|686|774|693|732|697|690|715|743|730|672|787|801|722	GO.0005576
12	40	GO Component	secretory granule	PGLYRP1|VCL|MPO|CTSC|CTSD|CAT|CEACAM8|ACTN4|CHI3L1|THBS1|COTL1|A1BG|ANXA3|IQGAP1|S100A11|S100P|CAMP|FGB|PKM|DEFA3|HSP90AA1|S100A12|CTSS|ECM1|PGAM1|MMP9|CAP1|LCN2|CDA|GDI2|SERPINB1|GIG25|NME2|ACTN1|ALDOA|GPI|PPIA|SEPP1|HSPA8|FCGR3B	2.13e-20	19.6716	655	684|698|671|750|746|769|773|688|770|786|681|703|756|704|713|799|748|751|767|719|754|710|740|733|757|762|752|724|666|735|753|731|758|686|774|732|697|690|715|743	GO.0030141
34	42	GO Component	cytoplasmic vesicle part	PGLYRP1|VCL|MPO|CTSC|CTSD|CAT|CEACAM8|ACTN4|CHI3L1|THBS1|COTL1|A1BG|ANXA3|IQGAP1|S100A11|S100P|CAMP|FGB|PKM|DEFA3|HSP90AA1|S100A12|CTSS|ECM1|PGAM1|MMP9|CAP1|LCN2|CDA|GDI2|SERPINB1|GIG25|NME2|ACTN1|ALDOA|HLA-DRA|GPI|PPIA|SEPP1|HSPA8|FCGR3B|ANXA8	7.63e-14	13.1175	655	684|698|671|750|746|769|773|688|770|786|681|703|756|704|713|799|748|751|767|719|754|710|740|733|757|762|752|724|666|735|753|731|758|686|774|725|732|697|690|715|743|738	GO.0044433
35	111	GO Component	cytoplasmic part	PGLYRP1|VCL|MYH9|NAMPT|MPO|PFN1|CTSC|ARHGDIB|GAPDH|ENO1|CTSD|CAT|PI3|CEACAM8|VASP|ACTN4|CHI3L1|THBS1|COTL1|PRDX1|A1BG|CAPG|YWHAE|ANXA3|IQGAP1|ARHGDIA|PGD|S100A11|S100P|CAMP|NPM1|GLOD4|FGB|YWHAG|F2|PKM|TALDO1|HSPA5|C16orf89|DEFA3|EEF1G|HSP90AA1|TUBA1B|NME1|SFN|PTMA|CALM1|ITIH2|MSN|COL6A1|ACTA1|TAGLN2|TPM3|S100A4|S100A12|HTRA1|CTSS|ECM1|HIST2H2BE|GSTO1|FLNA|PGAM1|AKR1A1|MMP9|SET|CAP1|DNAJC9|LCN2|PG…	8.43e-14	13.0742	655	684|698|771|678|671|696|750|679|777|669|746|769|712|773|714|688|770|786|681|708|703|785|729|756|704|675|689|713|799|748|791|797|751|749|760|767|687|717|668|719|765|754|741|764|711|776|728|781|720|768|766|695|685|694|710|702|740|733|763|755|790|757|759|762|700|752|665|724|709|780|666|745|723|784|735|753|792|731|778|758|789|686|774|725|761|705|772|794|775|734|673|732|680|701|670|697|690|715|677|743…	GO.0044444
37	16	GO Component	ficolin-1-rich granule lumen	VCL|CTSD|CAT|COTL1|A1BG|PKM|HSP90AA1|CTSS|PGAM1|MMP9|CDA|NME2|ALDOA|GPI|PPIA|HSPA8	1.28e-13	12.8928	655	698|746|769|681|703|767|754|740|757|762|666|758|774|732|697|715	GO.1904813
41	51	GO Component	cytoplasmic vesicle	PGLYRP1|VCL|MPO|CTSC|ARHGDIB|CTSD|CAT|CEACAM8|ACTN4|CHI3L1|THBS1|COTL1|PRDX1|A1BG|CAPG|YWHAE|ANXA3|IQGAP1|S100A11|S100P|CAMP|FGB|PKM|HSPA5|DEFA3|HSP90AA1|S100A12|CTSS|ECM1|PGAM1|MMP9|CAP1|LCN2|CDA|GDI2|SERPINB1|GIG25|NME2|ACTN1|ALDOA|HLA-DRA|YWHAZ|GPI|PPIA|SEPP1|HSPA8|FCGR3B|VIM|ACTG1|TPT1|ANXA8	2.12e-13	12.6737	655	684|698|671|750|679|746|769|773|688|770|786|681|708|703|785|729|756|704|713|799|748|751|767|717|719|754|710|740|733|757|762|752|724|666|735|753|731|758|686|774|725|761|732|697|690|715|743|800|672|801|738	GO.0031410
42	52	GO Component	vesicle	PGLYRP1|VCL|MPO|CTSC|ARHGDIB|CTSD|CAT|CEACAM8|ACTN4|CHI3L1|THBS1|COTL1|PRDX1|A1BG|CAPG|YWHAE|ANXA3|IQGAP1|S100A11|S100P|CAMP|FGB|PKM|HSPA5|DEFA3|HSP90AA1|S100A12|CTSS|ECM1|PGAM1|MMP9|CAP1|LCN2|CDA|CLIC1|GDI2|SERPINB1|GIG25|NME2|ACTN1|ALDOA|HLA-DRA|YWHAZ|GPI|PPIA|SEPP1|HSPA8|FCGR3B|VIM|ACTG1|TPT1|ANXA8	2.12e-13	12.6737	655	684|698|671|750|679|746|769|773|688|770|786|681|708|703|785|729|756|704|713|799|748|751|767|717|719|754|710|740|733|757|762|752|724|666|745|735|753|731|758|686|774|725|761|732|697|690|715|743|800|672|801|738	GO.0031982
59	37	GO Component	extracellular region part	CPB2|PON1|MPO|AFM|CTSD|PI3|CEACAM8|CHI3L1|THBS1|AZGP1|CAMP|AXL|FGB|F2|PRSS8|DEFA3|SERPINA7|SFN|C8A|HMGN2|HTRA1|CTSS|ECM1|HIST2H2BE|MMP9|DNAJC9|LCN2|PGK1|ALPL|COL15A1|CLIC1|GIG25|ALDOA|HSPA8|CPM|ACTG1|TPT1	2.81e-11	10.5513	655	699|782|671|783|746|712|773|770|786|691|748|796|751|760|682|719|737|711|739|683|702|740|733|763|762|665|724|709|726|780|745|731|774|715|730|672|801	GO.0044421
60	15	GO Component	myelin sheath	PRDX1|YWHAG|PKM|HSPA5|HSP90AA1|TUBA1B|NME1|MSN|PGAM1|GDI2|LDHB|TKT|GDI1|HSPA8|ACTG1	2.95e-11	10.5302	655	708|749|767|717|754|741|764|720|757|735|705|775|734|715|672	GO.0043209
66	117	GO Component	cytoplasm	PGLYRP1|VCL|MYH9|NAMPT|MPO|PFN1|CTSC|ARHGDIB|GAPDH|ENO1|CTSD|CAT|PI3|CEACAM8|VASP|ACTN4|CHI3L1|THBS1|COTL1|PRDX1|A1BG|CAPG|YWHAE|ANXA3|IQGAP1|ARHGDIA|PGD|SH3BGRL3|S100A11|S100P|CAMP|NPM1|GLOD4|FGB|YWHAG|TBCA|F2|BASP1|PKM|TALDO1|HSPA5|C16orf89|DEFA3|EEF1G|HSP90AA1|TUBA1B|NME1|SFN|PTMA|CALM1|ITIH2|MSN|COL6A1|HMGN2|ACTA1|TAGLN2|HDGF|TPM3|S100A4|S100A12|HTRA1|CTSS|ECM1|HIST2H2BE|GSTO1|FLNA|PGAM1|AKR1…	5.08e-11	10.2941	655	684|698|771|678|671|696|750|679|777|669|746|769|712|773|714|688|770|786|681|708|703|785|729|756|704|675|689|744|713|799|748|791|797|751|749|721|760|674|767|687|717|668|719|765|754|741|764|711|776|728|781|720|768|683|766|695|798|685|694|710|702|740|733|763|755|790|757|759|762|700|752|665|724|788|709|780|666|745|723|784|735|753|792|731|778|758|789|686|774|725|761|705|772|794|775|734|673|732|680|701…	GO.0005737
68	33	GO Component	extracellular space	CPB2|PON1|MPO|AFM|CTSD|CEACAM8|CHI3L1|THBS1|AZGP1|CAMP|AXL|FGB|F2|PRSS8|DEFA3|SERPINA7|SFN|C8A|HMGN2|HTRA1|CTSS|HIST2H2BE|MMP9|DNAJC9|LCN2|PGK1|CLIC1|GIG25|ALDOA|HSPA8|CPM|ACTG1|TPT1	6.86e-11	10.1637	655	699|782|671|783|746|773|770|786|691|748|796|751|760|682|719|737|711|739|683|702|740|763|762|665|724|709|745|731|774|715|730|672|801	GO.0005615
76	21	GO Component	actin cytoskeleton	VCL|MYH9|VASP|ACTN4|CAPG|IQGAP1|ACTA1|TPM3|FLNA|CAP1|HNRNPK|MTPN|ACTN1|ALDOA|LCP1|CFL1|MYL6|HNRNPC|ACTG1|TTN|MARCKS	1.39e-10	9.85699	655	698|771|714|688|785|704|766|685|790|752|723|778|686|774|772|677|692|727|672|787|795	GO.0015629
91	71	GO Component	cytosol	VCL|MYH9|NAMPT|PFN1|ARHGDIB|GAPDH|ENO1|CAT|PI3|VASP|ACTN4|PRDX1|YWHAE|ANXA3|IQGAP1|ARHGDIA|PGD|NPM1|YWHAG|PKM|TALDO1|C16orf89|EEF1G|HSP90AA1|NME1|SFN|PTMA|CALM1|MSN|ACTA1|TAGLN2|TPM3|S100A12|HTRA1|HIST2H2BE|GSTO1|FLNA|PGAM1|AKR1A1|SET|DNAJC9|PGK1|CDA|GLRX|GDI2|MTPN|NME2|MIEN1|ACTN1|ALDOA|YWHAZ|LDHB|LCP1|FKBP1A|TKT|GDI1|UBE2L3|GPI|STMN1|PARK7|HSPA8|CFL1|LDHA|VIM|MYL6|HNRNPC|ACTG1|TTN|TPT1|HIST1H2B…	7.92e-10	9.10127	655	698|771|678|696|679|777|669|769|712|714|688|708|729|756|704|675|689|791|749|767|687|668|765|754|764|711|776|728|720|766|695|685|710|702|763|755|790|757|759|700|665|709|666|784|735|778|758|789|686|774|761|705|772|794|775|734|673|732|680|670|715|677|706|800|692|727|672|787|801|779|738	GO.0005829
107	72	GO Component	intracellular organelle lumen	PGLYRP1|VCL|NAMPT|MPO|CTSC|CTSD|CAT|ACTN4|CHI3L1|THBS1|COTL1|A1BG|CAPG|SH3BGRL3|S100A11|S100P|CAMP|NPM1|FGB|TBCA|F2|BASP1|PKM|TALDO1|HSPA5|DEFA3|HIST1H1B|HSP90AA1|CBX3|PTMA|CALM1|ITIH2|COL6A1|HDGF|S100A12|CTSS|ECM1|HIST2H2BE|FLNA|PGAM1|MMP9|SET|CAP1|DNAJC9|LCN2|COL15A1|CDA|HNRNPK|GDI2|SERPINB1|GOLM1|GIG25|NME2|ACTN1|ALDOA|YWHAZ|HIST2H3A|TKT|UBE2L3|GPI|ANP32A|PARK7|PPIA|SEPP1|HSPA8|CFL1|VIM|SOD2|H…	1.72e-09	8.76447	655	684|698|678|671|750|746|769|688|770|786|681|703|785|744|713|799|748|791|751|721|760|674|767|687|717|719|747|754|718|776|728|781|768|798|710|740|733|763|790|757|762|700|752|665|724|780|666|723|735|753|792|731|758|686|774|761|693|775|673|732|701|670|697|690|715|677|800|793|727|787|779|722	GO.0070013
160	39	GO Component	cytoskeleton	VCL|MYH9|PFN1|CTSC|ARHGDIB|GAPDH|VASP|ACTN4|COTL1|CAPG|YWHAE|IQGAP1|ARHGDIA|NPM1|TBCA|BASP1|CBX3|TUBA1B|NME1|CALM1|MSN|ACTA1|TPM3|S100A12|FLNA|CAP1|HNRNPK|MTPN|ACTN1|ALDOA|LCP1|STMN1|CFL1|VIM|MYL6|HNRNPC|ACTG1|TTN|MARCKS	1.17e-07	6.93181	655	698|771|696|750|679|777|714|688|681|785|729|704|675|791|721|674|718|741|764|728|720|766|685|710|790|752|723|778|686|774|772|680|677|800|692|727|672|787|795	GO.0005856
178	94	GO Component	intracellular organelle part	PGLYRP1|VCL|MYH9|NAMPT|MPO|CTSC|GAPDH|CTSD|CAT|CEACAM8|ACTN4|CHI3L1|THBS1|COTL1|A1BG|CAPG|YWHAE|ANXA3|IQGAP1|SH3BGRL3|S100A11|S100P|CAMP|NPM1|FGB|TBCA|F2|BASP1|PKM|TALDO1|HSPA5|DEFA3|HIST1H1B|HSP90AA1|CBX3|TUBA1B|NME1|PTMA|CALM1|ITIH2|COL6A1|HMGN2|ACTA1|HDGF|TPM3|S100A12|CTSS|ECM1|HIST2H2BE|FLNA|PGAM1|MMP9|SET|CAP1|DNAJC9|LCN2|COL15A1|CDA|CLIC1|HNRNPK|GDI2|SERPINB1|GOLM1|GIG25|MTPN|NME2|ACTN1|ALD…	6.6e-07	6.18046	655	684|698|771|678|671|750|777|746|769|773|688|770|786|681|703|785|729|756|704|744|713|799|748|791|751|721|760|674|767|687|717|719|747|754|718|741|764|776|728|781|768|683|766|798|685|710|740|733|763|790|757|762|700|752|665|724|780|666|745|723|735|753|792|731|778|758|686|774|725|761|772|794|693|775|673|732|680|701|670|697|690|715|677|743|800|793|692|727|672|787|779|738|795|722	GO.0044446
185	12	GO Component	myofibril	VCL|ENO1|ACTN4|CALM1|ACTA1|TPM3|FLNA|ACTN1|ALDOA|FKBP1A|ACTG1|TTN	1.08e-06	5.96658	655	698|669|688|728|766|685|790|686|774|794|672|787	GO.0030016
186	95	GO Component	organelle part	PGLYRP1|VCL|MYH9|NAMPT|MPO|CTSC|GAPDH|ENO1|CTSD|CAT|CEACAM8|ACTN4|CHI3L1|THBS1|COTL1|A1BG|CAPG|YWHAE|ANXA3|IQGAP1|SH3BGRL3|S100A11|S100P|CAMP|NPM1|FGB|TBCA|F2|BASP1|PKM|TALDO1|HSPA5|DEFA3|HIST1H1B|HSP90AA1|CBX3|TUBA1B|NME1|PTMA|CALM1|ITIH2|COL6A1|HMGN2|ACTA1|HDGF|TPM3|S100A12|CTSS|ECM1|HIST2H2BE|FLNA|PGAM1|MMP9|SET|CAP1|DNAJC9|LCN2|COL15A1|CDA|CLIC1|HNRNPK|GDI2|SERPINB1|GOLM1|GIG25|MTPN|NME2|ACTN…	1.08e-06	5.96658	655	684|698|771|678|671|750|777|669|746|769|773|688|770|786|681|703|785|729|756|704|744|713|799|748|791|751|721|760|674|767|687|717|719|747|754|718|741|764|776|728|781|768|683|766|798|685|710|740|733|763|790|757|762|700|752|665|724|780|666|745|723|735|753|792|731|778|758|686|774|725|761|772|794|693|775|673|732|680|701|670|697|690|715|677|743|800|793|692|727|672|787|779|738|795|722	GO.0044422
199	123	GO Component	intracellular part	PGLYRP1|VCL|MYH9|PON1|NAMPT|MPO|PFN1|CTSC|ARHGDIB|GAPDH|ENO1|CTSD|CAT|PI3|CEACAM8|VASP|ACTN4|CHI3L1|THBS1|COTL1|PRDX1|A1BG|CAPG|YWHAE|ANXA3|IQGAP1|ARHGDIA|PGD|SH3BGRL3|S100A11|S100P|CAMP|NPM1|GLOD4|FGB|YWHAG|TBCA|F2|SUMO4|BASP1|PKM|TALDO1|HSPA5|C16orf89|DEFA3|HIST1H1B|EEF1G|HSP90AA1|CBX3|TUBA1B|NME1|SFN|PTMA|CALM1|ITIH2|MSN|COL6A1|HMGN2|ACTA1|TAGLN2|HDGF|TPM3|S100A4|S100A12|HTRA1|CTSS|ECM1|HIST2H…	3.01e-06	5.52143	655	684|698|771|782|678|671|696|750|679|777|669|746|769|712|773|714|688|770|786|681|708|703|785|729|756|704|675|689|744|713|799|748|791|797|751|749|721|760|736|674|767|687|717|668|719|747|765|754|718|741|764|711|776|728|781|720|768|683|766|695|798|685|694|710|702|740|733|763|755|790|757|759|762|700|752|665|724|788|709|780|666|745|723|784|735|753|792|731|778|758|789|686|774|725|761|705|772|794|693|775…	GO.0044424
200	7	GO Component	tertiary granule lumen	PGLYRP1|CTSD|CAMP|CTSS|MMP9|CDA|ALDOA	3.39e-06	5.4698	655	684|746|748|740|762|666|774	GO.1904724
208	7	GO Component	actin filament bundle	MYH9|ACTN4|ACTA1|TPM3|ACTN1|LCP1|MARCKS	4.09e-06	5.38828	655	771|688|766|685|686|772|795	GO.0032432
209	133	GO Component	cell	PGLYRP1|CPB2|VCL|MYH9|PON1|NAMPT|C8G|MPO|PFN1|CTSC|ARHGDIB|GAPDH|ENO1|CTSD|CAT|PI3|CEACAM8|VASP|ACTN4|CHI3L1|THBS1|COTL1|PRDX1|A1BG|C6|CAPG|YWHAE|ANXA3|IQGAP1|ARHGDIA|PGD|SH3BGRL3|S100A11|AZGP1|S100P|CAMP|NPM1|AXL|GLOD4|FGB|YWHAG|TBCA|F2|SUMO4|BASP1|PRSS8|PKM|TALDO1|HSPA5|C16orf89|DEFA3|CADM1|HIST1H1B|EEF1G|HSP90AA1|CBX3|TUBA1B|NME1|SFN|PTMA|CALM1|ITIH2|MSN|C8A|COL6A1|HMGN2|ACTA1|TAGLN2|HDGF|TPM3…	4.13e-06	5.38405	655	684|699|698|771|782|678|742|671|696|750|679|777|669|746|769|712|773|714|688|770|786|681|708|703|707|785|729|756|704|675|689|744|713|691|799|748|791|796|797|751|749|721|760|736|674|682|767|687|717|668|719|716|747|765|754|718|741|764|711|776|728|781|720|739|768|683|766|695|798|685|694|710|702|740|733|763|755|790|757|759|762|700|752|665|724|788|709|726|780|666|745|723|784|735|753|792|731|778|758|789…	GO.0005623
210	57	GO Component	endomembrane system	PGLYRP1|VCL|MPO|CTSC|GAPDH|CTSD|CAT|CEACAM8|ACTN4|CHI3L1|THBS1|COTL1|A1BG|ANXA3|IQGAP1|S100A11|S100P|CAMP|FGB|F2|PKM|HSPA5|DEFA3|HSP90AA1|CBX3|ITIH2|COL6A1|S100A12|CTSS|ECM1|PGAM1|MMP9|SET|CAP1|LCN2|COL15A1|CDA|CLIC1|GDI2|SERPINB1|GOLM1|GIG25|NME2|ACTN1|ALDOA|HLA-DRA|FKBP1A|GDI1|GPI|ANP32A|PARK7|PPIA|SEPP1|HSPA8|FCGR3B|TPT1|ANXA8	4.31e-06	5.36552	655	684|698|671|750|777|746|769|773|688|770|786|681|703|756|704|713|799|748|751|760|767|717|719|754|718|781|768|710|740|733|757|762|700|752|724|780|666|745|735|753|792|731|758|686|774|725|794|734|732|701|670|697|690|715|743|801|738	GO.0012505
211	124	GO Component	intracellular	PGLYRP1|VCL|MYH9|PON1|NAMPT|MPO|PFN1|CTSC|ARHGDIB|GAPDH|ENO1|CTSD|CAT|PI3|CEACAM8|VASP|ACTN4|CHI3L1|THBS1|COTL1|PRDX1|A1BG|CAPG|YWHAE|ANXA3|IQGAP1|ARHGDIA|PGD|SH3BGRL3|S100A11|S100P|CAMP|NPM1|AXL|GLOD4|FGB|YWHAG|TBCA|F2|SUMO4|BASP1|PKM|TALDO1|HSPA5|C16orf89|DEFA3|HIST1H1B|EEF1G|HSP90AA1|CBX3|TUBA1B|NME1|SFN|PTMA|CALM1|ITIH2|MSN|COL6A1|HMGN2|ACTA1|TAGLN2|HDGF|TPM3|S100A4|S100A12|HTRA1|CTSS|ECM1|HI…	4.56e-06	5.34104	655	684|698|771|782|678|671|696|750|679|777|669|746|769|712|773|714|688|770|786|681|708|703|785|729|756|704|675|689|744|713|799|748|791|796|797|751|749|721|760|736|674|767|687|717|668|719|747|765|754|718|741|764|711|776|728|781|720|768|683|766|695|798|685|694|710|702|740|733|763|755|790|757|759|762|700|752|665|724|788|709|780|666|745|723|784|735|753|792|731|778|758|789|686|774|725|761|705|772|794|693…	GO.0005622
217	11	GO Component	contractile fiber part	VCL|ENO1|ACTN4|CALM1|ACTA1|TPM3|FLNA|ACTN1|ALDOA|FKBP1A|TTN	5.56e-06	5.25493	655	698|669|688|728|766|685|790|686|774|794|787	GO.0044449
222	10	GO Component	vacuolar lumen	MPO|CTSC|CTSD|DEFA3|HSP90AA1|CTSS|CAP1|GDI2|GIG25|HSPA8	6.86e-06	5.16368	655	671|750|746|719|754|740|752|735|731|715	GO.0005775
232	7	GO Component	platelet alpha granule lumen	ACTN4|THBS1|A1BG|FGB|GIG25|ACTN1|ALDOA	1.02e-05	4.9914	655	688|786|703|751|731|686|774	GO.0031093
237	8	GO Component	melanosome	CTSD|PRDX1|CAPG|YWHAE|HSPA5|HSP90AA1|YWHAZ|HSPA8	1.36e-05	4.86646	655	746|708|785|729|717|754|761|715	GO.0042470
239	132	GO Component	cell part	PGLYRP1|VCL|MYH9|PON1|NAMPT|C8G|MPO|PFN1|CTSC|ARHGDIB|GAPDH|ENO1|CTSD|CAT|PI3|CEACAM8|VASP|ACTN4|CHI3L1|THBS1|COTL1|PRDX1|A1BG|C6|CAPG|YWHAE|ANXA3|IQGAP1|ARHGDIA|PGD|SH3BGRL3|S100A11|AZGP1|S100P|CAMP|NPM1|AXL|GLOD4|FGB|YWHAG|TBCA|F2|SUMO4|BASP1|PRSS8|PKM|TALDO1|HSPA5|C16orf89|DEFA3|CADM1|HIST1H1B|EEF1G|HSP90AA1|CBX3|TUBA1B|NME1|SFN|PTMA|CALM1|ITIH2|MSN|C8A|COL6A1|HMGN2|ACTA1|TAGLN2|HDGF|TPM3|S100…	1.53e-05	4.81531	655	684|698|771|782|678|742|671|696|750|679|777|669|746|769|712|773|714|688|770|786|681|708|703|707|785|729|756|704|675|689|744|713|691|799|748|791|796|797|751|749|721|760|736|674|682|767|687|717|668|719|716|747|765|754|718|741|764|711|776|728|781|720|739|768|683|766|695|798|685|694|710|702|740|733|763|755|790|757|759|762|700|752|665|724|788|709|726|780|666|745|723|784|735|753|792|731|778|758|789|686…	GO.0044464
241	10	GO Component	sarcomere	ENO1|ACTN4|CALM1|ACTA1|TPM3|FLNA|ACTN1|ALDOA|FKBP1A|TTN	1.77e-05	4.75203	655	669|688|728|766|685|790|686|774|794|787	GO.0030017
246	111	GO Component	intracellular organelle	PGLYRP1|VCL|MYH9|PON1|NAMPT|MPO|PFN1|CTSC|ARHGDIB|GAPDH|ENO1|CTSD|CAT|CEACAM8|VASP|ACTN4|CHI3L1|THBS1|COTL1|PRDX1|A1BG|CAPG|YWHAE|ANXA3|IQGAP1|ARHGDIA|SH3BGRL3|S100A11|S100P|CAMP|NPM1|GLOD4|FGB|YWHAG|TBCA|F2|SUMO4|BASP1|PKM|TALDO1|HSPA5|DEFA3|HIST1H1B|HSP90AA1|CBX3|TUBA1B|NME1|SFN|PTMA|CALM1|ITIH2|MSN|COL6A1|HMGN2|ACTA1|HDGF|TPM3|S100A4|S100A12|CTSS|ECM1|HIST2H2BE|FLNA|PGAM1|MMP9|SET|CAP1|DNAJC9|…	1.83e-05	4.73755	655	684|698|771|782|678|671|696|750|679|777|669|746|769|773|714|688|770|786|681|708|703|785|729|756|704|675|744|713|799|748|791|797|751|749|721|760|736|674|767|687|717|719|747|754|718|741|764|711|776|728|781|720|768|683|766|798|685|694|710|740|733|763|790|757|762|700|752|665|724|788|780|666|745|723|784|735|753|792|731|778|758|686|774|725|761|772|794|693|775|734|673|732|680|701|670|697|690|715|677|743…	GO.0043229
257	112	GO Component	organelle	PGLYRP1|VCL|MYH9|PON1|NAMPT|MPO|PFN1|CTSC|ARHGDIB|GAPDH|ENO1|CTSD|CAT|CEACAM8|VASP|ACTN4|CHI3L1|THBS1|COTL1|PRDX1|A1BG|CAPG|YWHAE|ANXA3|IQGAP1|ARHGDIA|SH3BGRL3|S100A11|S100P|CAMP|NPM1|GLOD4|FGB|YWHAG|TBCA|F2|SUMO4|BASP1|PKM|TALDO1|HSPA5|DEFA3|HIST1H1B|HSP90AA1|CBX3|TUBA1B|NME1|SFN|PTMA|CALM1|ITIH2|MSN|COL6A1|HMGN2|ACTA1|HDGF|TPM3|S100A4|S100A12|CTSS|ECM1|HIST2H2BE|FLNA|PGAM1|MMP9|SET|CAP1|DNAJC9|…	2.64e-05	4.5784	655	684|698|771|782|678|671|696|750|679|777|669|746|769|773|714|688|770|786|681|708|703|785|729|756|704|675|744|713|799|748|791|797|751|749|721|760|736|674|767|687|717|719|747|754|718|741|764|711|776|728|781|720|768|683|766|798|685|694|710|740|733|763|790|757|762|700|752|665|724|788|726|780|666|745|723|784|735|753|792|731|778|758|686|774|725|761|772|794|693|775|734|673|732|680|701|670|697|690|715|677…	GO.0043226
260	28	GO Component	cytoskeletal part	VCL|MYH9|CTSC|ACTN4|CAPG|YWHAE|IQGAP1|NPM1|TBCA|CBX3|TUBA1B|NME1|CALM1|ACTA1|TPM3|FLNA|CAP1|HNRNPK|MTPN|ACTN1|LCP1|STMN1|CFL1|VIM|MYL6|ACTG1|TTN|MARCKS	3.1e-05	4.50864	655	698|771|750|688|785|729|704|791|721|718|741|764|728|766|685|790|752|723|778|686|772|680|677|800|692|672|787|795	GO.0044430
262	9	GO Component	ruffle	MYH9|IQGAP1|S100A11|HSP90AA1|NME1|NME2|ACTN1|LCP1|CFL1	3.2e-05	4.49485	655	771|704|713|754|764|758|686|772|677	GO.0001726
263	20	GO Component	supramolecular fiber	VCL|ENO1|ACTN4|IQGAP1|TBCA|TUBA1B|NME1|CALM1|COL6A1|ACTA1|TPM3|FLNA|ACTN1|ALDOA|LCP1|FKBP1A|STMN1|VIM|ACTG1|TTN	3.36e-05	4.47366	655	698|669|688|704|721|741|764|728|768|766|685|790|686|774|772|794|680|800|672|787	GO.0099512
274	10	GO Component	cell cortex	VCL|MYH9|PFN1|ENO1|ACTN4|FGB|FLNA|CAP1|CFL1|MARCKS	5.89e-05	4.22988	655	698|771|696|669|688|751|790|752|677|795	GO.0005938
276	6	GO Component	specific granule lumen	PGLYRP1|VCL|CTSD|CHI3L1|CAMP|LCN2	6.35e-05	4.19723	655	684|698|746|770|748|724	GO.0035580
287	6	GO Component	actin filament	IQGAP1|ACTA1|TPM3|FLNA|LCP1|ACTG1	9.41e-05	4.02641	655	704|766|685|790|772|672	GO.0005884
288	50	GO Component	intracellular non-membrane-bounded organelle	VCL|MYH9|PFN1|CTSC|ARHGDIB|GAPDH|ENO1|VASP|ACTN4|COTL1|CAPG|YWHAE|IQGAP1|ARHGDIA|NPM1|TBCA|BASP1|HIST1H1B|CBX3|TUBA1B|NME1|CALM1|MSN|HMGN2|ACTA1|TPM3|S100A12|HIST2H2BE|FLNA|SET|CAP1|HNRNPK|MTPN|ACTN1|ALDOA|LCP1|FKBP1A|HIST2H3A|STMN1|PARK7|HSPA8|CFL1|VIM|MYL6|HNRNPC|ACTG1|TTN|HIST1H2BM|MARCKS|HIST1H4A	9.41e-05	4.02641	655	698|771|696|750|679|777|669|714|688|681|785|729|704|675|791|721|674|747|718|741|764|728|720|683|766|685|710|763|790|700|752|723|778|686|774|772|794|693|680|670|715|677|800|692|727|672|787|779|795|722	GO.0043232
289	103	GO Component	membrane-bounded organelle	PGLYRP1|VCL|MYH9|PON1|NAMPT|MPO|PFN1|CTSC|ARHGDIB|GAPDH|ENO1|CTSD|CAT|CEACAM8|ACTN4|CHI3L1|THBS1|COTL1|PRDX1|A1BG|CAPG|YWHAE|ANXA3|IQGAP1|SH3BGRL3|S100A11|S100P|CAMP|NPM1|GLOD4|FGB|YWHAG|TBCA|F2|SUMO4|BASP1|PKM|TALDO1|HSPA5|DEFA3|HIST1H1B|HSP90AA1|CBX3|NME1|SFN|PTMA|CALM1|ITIH2|COL6A1|HMGN2|HDGF|S100A4|S100A12|CTSS|ECM1|HIST2H2BE|FLNA|PGAM1|MMP9|SET|CAP1|DNAJC9|LCN2|SH3BGRL|ALPL|COL15A1|CDA|CLIC1…	9.57e-05	4.01909	655	684|698|771|782|678|671|696|750|679|777|669|746|769|773|688|770|786|681|708|703|785|729|756|704|744|713|799|748|791|797|751|749|721|760|736|674|767|687|717|719|747|754|718|764|711|776|728|781|768|683|798|694|710|740|733|763|790|757|762|700|752|665|724|788|726|780|666|745|723|784|735|753|792|731|778|758|686|774|725|761|794|693|775|734|673|732|701|670|697|690|715|677|743|800|793|727|672|787|801|779…	GO.0043227
292	12	GO Component	cell leading edge	MYH9|VASP|IQGAP1|S100A11|HSP90AA1|NME1|ACTA1|NME2|ACTN1|LCP1|CFL1|VIM	0.00011	3.95861	655	771|714|704|713|754|764|766|758|686|772|677|800	GO.0031252
306	8	GO Component	specific granule	PGLYRP1|VCL|CTSD|CEACAM8|CHI3L1|ANXA3|CAMP|LCN2	0.00016	3.79588	655	684|698|746|773|770|756|748|724	GO.0042581
308	6	GO Component	cortical cytoskeleton	VCL|MYH9|ACTN4|FLNA|CAP1|CFL1	0.00018	3.74473	655	698|771|688|790|752|677	GO.0030863
312	8	GO Component	tertiary granule	PGLYRP1|CTSD|CEACAM8|CAMP|CTSS|MMP9|CDA|ALDOA	0.00019	3.72125	655	684|746|773|748|740|762|666|774	GO.0070820
318	7	GO Component	cell cortex part	VCL|MYH9|ENO1|ACTN4|FLNA|CAP1|CFL1	0.00021	3.67778	655	698|771|669|688|790|752|677	GO.0044448
327	3	GO Component	membrane attack complex	C8G|C6|C8A	0.00026	3.58503	655	742|707|739	GO.0005579
328	5	GO Component	stress fiber	MYH9|ACTN4|ACTA1|TPM3|ACTN1	0.00027	3.56864	655	771|688|766|685|686	GO.0001725
347	6	GO Component	azurophil granule lumen	MPO|CTSC|DEFA3|CAP1|GDI2|GIG25	0.00041	3.38722	655	671|750|719|752|735|731	GO.0035578
359	6	GO Component	brush border	VCL|MYH9|ACTN4|CLIC1|ACTN1|MYL6	0.00053	3.27572	655	698|771|688|745|686|692	GO.0005903
391	7	GO Component	azurophil granule	MPO|CTSC|CEACAM8|DEFA3|CAP1|GDI2|GIG25	0.00087	3.06048	655	671|750|773|719|752|735|731	GO.0042582
395	12	GO Component	vacuolar part	MPO|CTSC|CTSD|CEACAM8|DEFA3|HSP90AA1|CTSS|CAP1|GDI2|GIG25|HLA-DRA|HSPA8	0.00091	3.04096	655	671|750|746|773|719|754|740|752|735|731|725|715	GO.0044437
431	13	GO Component	lysosome	MPO|CTSC|CTSD|CAT|CEACAM8|DEFA3|HSP90AA1|CTSS|CAP1|GDI2|GIG25|HLA-DRA|HSPA8	0.0016	2.79588	655	671|750|746|769|773|719|754|740|752|735|731|725|715	GO.0005764
455	3	GO Component	pseudopodium	ACTN4|MSN|ACTN1	0.002	2.69897	655	688|720|686	GO.0031143
469	6	GO Component	focal adhesion	VCL|MYH9|VASP|ACTN1|LCP1|ACTG1	0.0025	2.60206	655	698|771|714|686|772|672	GO.0005925
471	6	GO Component	I band	ACTN4|FLNA|ACTN1|ALDOA|FKBP1A|TTN	0.0026	2.58503	655	688|790|686|774|794|787	GO.0031674
479	55	GO Component	cell periphery	VCL|MYH9|C8G|PFN1|GAPDH|ENO1|CAT|PI3|CEACAM8|VASP|ACTN4|THBS1|C6|ANXA3|IQGAP1|AZGP1|S100P|AXL|FGB|F2|BASP1|PRSS8|HSPA5|CADM1|HSP90AA1|NME1|CALM1|MSN|C8A|COL6A1|S100A12|HTRA1|FLNA|AKR1A1|CAP1|DNAJC9|ALPL|CLIC1|GOLM1|NME2|MIEN1|ACTN1|HLA-DRA|LCP1|FKBP1A|GPI|PARK7|HSPA8|CFL1|FCGR3B|VIM|CPM|ACTG1|ANXA8|MARCKS	0.0028	2.55284	655	698|771|742|696|777|669|769|712|773|714|688|786|707|756|704|691|799|796|751|760|674|682|717|716|754|764|728|720|739|768|710|702|790|759|752|665|726|745|792|758|789|686|725|772|794|732|670|715|677|743|800|730|672|738|795	GO.0071944
495	4	GO Component	cortical actin cytoskeleton	VCL|MYH9|CAP1|CFL1	0.0033	2.48149	655	698|771|752|677	GO.0030864
496	5	GO Component	extracellular organelle	ALPL|CLIC1|ALDOA|HSPA8|ACTG1	0.0033	2.48149	655	726|745|774|715|672	GO.0043230
501	3	GO Component	striated muscle thin filament	ACTA1|TPM3|TTN	0.0034	2.46852	655	766|685|787	GO.0005865
528	13	GO Component	perinuclear region of cytoplasm	GAPDH|ACTN4|CHI3L1|HSP90AA1|NME1|MSN|S100A4|FLNA|SET|CLIC1|MTPN|ANP32A|PARK7	0.0047	2.3279	655	777|688|770|754|764|720|694|790|700|745|778|701|670	GO.0048471
541	5	GO Component	nucleosome	HIST1H1B|HIST2H2BE|HIST2H3A|HIST1H2BM|HIST1H4A	0.0052	2.284	655	747|763|693|779|722	GO.0000786
553	26	GO Component	cell projection	MYH9|VASP|ACTN4|YWHAE|ANXA3|IQGAP1|S100A11|S100P|BASP1|PKM|HSP90AA1|NME1|MSN|ACTA1|S100A4|FLNA|HNRNPK|MTPN|NME2|ACTN1|LCP1|GDI1|STMN1|PARK7|CFL1|VIM	0.0057	2.24413	655	771|714|688|729|756|704|713|799|674|767|754|764|720|766|694|790|723|778|758|686|772|734|680|670|677|800	GO.0042995
571	8	GO Component	endoplasmic reticulum lumen	CTSC|THBS1|F2|HSPA5|ITIH2|COL6A1|COL15A1|GOLM1	0.0065	2.18709	655	750|786|760|717|781|768|780|792	GO.0005788
577	3	GO Component	podosome	VCL|HNRNPK|LCP1	0.007	2.1549	655	698|723|772	GO.0002102
578	25	GO Component	plasma membrane bounded cell projection	MYH9|VASP|ACTN4|YWHAE|ANXA3|IQGAP1|S100A11|S100P|BASP1|PKM|HSP90AA1|NME1|MSN|ACTA1|S100A4|FLNA|MTPN|NME2|ACTN1|LCP1|GDI1|STMN1|PARK7|CFL1|VIM	0.0072	2.14267	655	771|714|688|729|756|704|713|799|674|767|754|764|720|766|694|790|778|758|686|772|734|680|670|677|800	GO.0120025
580	3	GO Component	M band	ENO1|ALDOA|TTN	0.0075	2.12494	655	669|774|787	GO.0031430
603	4	GO Component	cell-cell adherens junction	VCL|MYH9|CADM1|ACTN1	0.0085	2.07058	655	698|771|716|686	GO.0005913
604	5	GO Component	Z disc	ACTN4|FLNA|ACTN1|FKBP1A|TTN	0.0085	2.07058	655	688|790|686|794|787	GO.0030018
609	52	GO Component	plasma membrane	VCL|MYH9|C8G|GAPDH|ENO1|CAT|PI3|CEACAM8|VASP|THBS1|C6|ANXA3|IQGAP1|AZGP1|S100P|AXL|FGB|F2|BASP1|PRSS8|HSPA5|CADM1|HSP90AA1|NME1|CALM1|MSN|C8A|COL6A1|S100A12|HTRA1|FLNA|AKR1A1|CAP1|DNAJC9|ALPL|CLIC1|GOLM1|MIEN1|ACTN1|HLA-DRA|LCP1|FKBP1A|GPI|PARK7|HSPA8|CFL1|FCGR3B|VIM|CPM|ACTG1|ANXA8|MARCKS	0.0087	2.06048	655	698|771|742|777|669|769|712|773|714|786|707|756|704|691|799|796|751|760|674|682|717|716|754|764|728|720|739|768|710|702|790|759|752|665|726|745|792|789|686|725|772|794|732|670|715|677|743|800|730|672|738|795	GO.0005886
611	2	GO Component	fibrinogen complex	THBS1|FGB	0.0088	2.05552	655	786|751	GO.0005577
612	2	GO Component	F-actin capping protein complex	CAPG|MTPN	0.0088	2.05552	655	785|778	GO.0008290
615	12	GO Component	polymeric cytoskeletal fiber	IQGAP1|TBCA|TUBA1B|NME1|CALM1|ACTA1|TPM3|FLNA|LCP1|STMN1|VIM|ACTG1	0.0089	2.05061	655	704|721|741|764|728|766|685|790|772|680|800|672	GO.0099513
621	7	GO Component	adherens junction	VCL|MYH9|VASP|CADM1|ACTN1|LCP1|ACTG1	0.0093	2.03152	655	698|771|714|716|686|772|672	GO.0005912
628	9	GO Component	cell-cell junction	VCL|MYH9|VASP|ACTN4|IQGAP1|CADM1|FLNA|ACTN1|CFL1	0.0096	2.01773	655	698|771|714|688|704|716|790|686|677	GO.0005911
629	6	GO Component	protein-DNA complex	NPM1|HIST1H1B|HIST2H2BE|HIST2H3A|HIST1H2BM|HIST1H4A	0.0096	2.01773	655	791|747|763|693|779|722	GO.0032993
649	4	GO Component	extracellular exosome	CLIC1|ALDOA|HSPA8|ACTG1	0.0112	1.95078	655	745|774|715|672	GO.0070062
655	2	GO Component	fascia adherens	VCL|ACTN1	0.012	1.92082	655	698|686	GO.0005916
687	4	GO Component	ruffle membrane	HSP90AA1|NME1|LCP1|CFL1	0.0146	1.83565	655	754|764|772|677	GO.0032587
700	7	GO Component	extracellular matrix	PI3|CHI3L1|THBS1|ECM1|MMP9|ALPL|COL15A1	0.0162	1.79048	655	712|770|786|733|762|726|780	GO.0031012
713	5	GO Component	leading edge membrane	VASP|HSP90AA1|NME1|LCP1|CFL1	0.0172	1.76447	655	714|754|764|772|677	GO.0031256
714	2	GO Component	uropod	MYH9|MSN	0.0176	1.75449	655	771|720	GO.0001931
717	4	GO Component	lysosomal lumen	CTSD|HSP90AA1|CTSS|HSPA8	0.0178	1.74958	655	746|754|740|715	GO.0043202
730	4	GO Component	filopodium	VASP|MSN|ACTA1|LCP1	0.0189	1.72354	655	714|720|766|772	GO.0030175
741	2	GO Component	platelet dense granule lumen	ECM1|SEPP1	0.0193	1.71444	655	733|690	GO.0031089
742	5	GO Component	anchored component of membrane	CEACAM8|PRSS8|ALPL|FCGR3B|CPM	0.0193	1.71444	655	773|682|726|743|730	GO.0031225
753	7	GO Component	membrane raft	VCL|CTSD|IQGAP1|TUBA1B|PGK1|LDHB|PARK7	0.0201	1.6968	655	698|746|704|741|709|705|670	GO.0045121
794	7	GO Component	cell projection membrane	VASP|S100P|HSP90AA1|NME1|MSN|LCP1|CFL1	0.0261	1.58336	655	714|799|754|764|720|772|677	GO.0031253
807	9	GO Component	chromatin	HIST1H1B|CBX3|HMGN2|HIST2H2BE|HNRNPK|HIST2H3A|PARK7|HIST1H2BM|HIST1H4A	0.0276	1.55909	655	747|718|683|763|723|693|670|779|722	GO.0000785
847	2	GO Component	endocytic vesicle lumen	PGLYRP1|HSP90AA1	0.0312	1.50585	655	684|754	GO.0071682
896	4	GO Component	phagocytic vesicle	PGLYRP1|ANXA3|VIM|ACTG1	0.0387	1.41229	655	684|756|800|672	GO.0045335
900	2	GO Component	lamellipodium membrane	VASP|CFL1	0.0394	1.4045	655	714|677	GO.0031258
909	5	GO Component	actin-based cell projection	VASP|S100P|MSN|ACTA1|LCP1	0.0401	1.39686	655	714|799|720|766|772	GO.0098858
931	2	GO Component	microvillus membrane	S100P|MSN	0.042	1.37675	655	799|720	GO.0031528
951	3	GO Component	myosin complex	MYH9|MYL6|TTN	0.0444	1.35262	655	771|692|787	GO.0016459
952	6	GO Component	endocytic vesicle	PGLYRP1|ANXA3|HSP90AA1|HLA-DRA|VIM|ACTG1	0.0444	1.35262	655	684|756|754|725|800|672	GO.0030139
974	61	GO Component	nucleus	MYH9|NAMPT|MPO|PFN1|CTSC|GAPDH|ENO1|ACTN4|COTL1|PRDX1|CAPG|YWHAE|IQGAP1|SH3BGRL3|S100A11|S100P|NPM1|TBCA|SUMO4|BASP1|PKM|TALDO1|HSPA5|HIST1H1B|HSP90AA1|CBX3|NME1|SFN|PTMA|CALM1|HMGN2|HDGF|S100A4|S100A12|HIST2H2BE|FLNA|PGAM1|SET|DNAJC9|SH3BGRL|CLIC1|HNRNPK|GLRX|GIG25|MTPN|YWHAZ|HIST2H3A|TKT|UBE2L3|GPI|ANP32A|PARK7|HSPA8|CFL1|VIM|HNRNPC|TTN|TPT1|HIST1H2BM|MARCKS|HIST1H4A	0.0494	1.30627	655	771|678|671|696|750|777|669|688|681|708|785|729|704|744|713|799|791|721|736|674|767|687|717|747|754|718|764|711|776|728|683|798|694|710|763|790|757|700|665|788|745|723|784|731|778|761|693|775|673|732|701|670|715|677|800|727|787|801|779|795|722	GO.0005634

## Sheet: KEGG Path
term id	# enriched genes	category	description	enriched genes	FDR p-value		network.SUID	nodes.SUID	term name
151	10	KEGG Pathways	Glycolysis / Gluconeogenesis	GAPDH|ENO1|PKM|PGAM1|AKR1A1|PGK1|ALDOA|LDHB|GPI|LDHA	2.66e-08	7.57512	655	777|669|767|757|759|709|774|705|732|706	hsa00010
159	11	KEGG Pathways	Carbon metabolism	GAPDH|ENO1|CAT|PGD|PKM|TALDO1|PGAM1|PGK1|ALDOA|TKT|GPI	1.14e-07	6.9431	655	777|669|769|689|767|687|757|709|774|775|732	hsa01200
166	10	KEGG Pathways	Systemic lupus erythematosus	C8G|ACTN4|C6|C8A|HIST2H2BE|ACTN1|HLA-DRA|HIST2H3A|FCGR3B|HIST1H2BM	1.58e-07	6.80134	655	742|688|707|739|763|686|725|693|743|779	hsa05322
204	8	KEGG Pathways	Biosynthesis of amino acids	GAPDH|ENO1|PKM|TALDO1|PGAM1|PGK1|ALDOA|TKT	3.53e-06	5.45223	655	777|669|767|687|757|709|774|775	hsa01230
283	10	KEGG Pathways	Regulation of actin cytoskeleton	VCL|MYH9|PFN1|ACTN4|IQGAP1|F2|MSN|ACTN1|CFL1|ACTG1	8.91e-05	4.05012	655	698|771|696|688|704|760|720|686|677|672	hsa04810
297	5	KEGG Pathways	Pentose phosphate pathway	PGD|TALDO1|ALDOA|TKT|GPI	0.00012	3.92082	655	689|687|774|775|732	hsa00030
313	9	KEGG Pathways	Viral carcinogenesis	ACTN4|YWHAE|YWHAG|PKM|HIST2H2BE|HNRNPK|ACTN1|YWHAZ|HIST1H2BM	0.00019	3.72125	655	688|729|749|767|763|723|686|761|779	hsa05203
348	7	KEGG Pathways	Leukocyte transendothelial migration	VCL|VASP|ACTN4|MSN|MMP9|ACTN1|ACTG1	0.00041	3.38722	655	698|714|688|720|762|686|672	hsa04670
354	6	KEGG Pathways	Complement and coagulation cascades	CPB2|C8G|C6|FGB|F2|C8A	0.00049	3.3098	655	699|742|707|751|760|739	hsa04610
357	8	KEGG Pathways	Tight junction	MYH9|VASP|ACTN4|TUBA1B|MSN|ACTN1|MYL6|ACTG1	0.00052	3.284	655	771|714|688|741|720|686|692|672	hsa04530
390	7	KEGG Pathways	Fluid shear stress and atherosclerosis	CALML3|SUMO4|HSP90AA1|CALM1|GSTO1|MMP9|ACTG1	0.00085	3.07058	655	667|736|754|728|755|762|672	hsa05418
400	6	KEGG Pathways	Amoebiasis	VCL|C8G|ACTN4|C8A|SERPINB1|ACTN1	0.00098	3.00877	655	698|742|688|739|753|686	hsa05146
415	7	KEGG Pathways	Phagosome	MPO|THBS1|TUBA1B|CTSS|HLA-DRA|FCGR3B|ACTG1	0.0012	2.92082	655	671|786|741|740|725|743|672	hsa04145
416	8	KEGG Pathways	Focal adhesion	VCL|VASP|ACTN4|THBS1|COL6A1|FLNA|ACTN1|ACTG1	0.0012	2.92082	655	698|714|688|786|768|790|686|672	hsa04510
417	6	KEGG Pathways	Glucagon signaling pathway	CALML3|PKM|CALM1|PGAM1|LDHB|LDHA	0.0012	2.92082	655	667|767|728|757|705|706	hsa04922
421	5	KEGG Pathways	Antigen processing and presentation	HSPA5|HSP90AA1|CTSS|HLA-DRA|HSPA8	0.0013	2.88606	655	717|754|740|725|715	hsa04612
422	4	KEGG Pathways	Prion diseases	C8G|C6|HSPA5|C8A	0.0013	2.88606	655	742|707|717|739	hsa05020
442	5	KEGG Pathways	Adherens junction	VCL|ACTN4|IQGAP1|ACTN1|ACTG1	0.0017	2.76955	655	698|688|704|686|672	hsa04520
462	5	KEGG Pathways	Drug metabolism - other enzymes	MPO|NME1|GSTO1|CDA|NME2	0.0022	2.65758	655	671|764|755|666|758	hsa00983
463	7	KEGG Pathways	Tuberculosis	CTSD|CAMP|CALML3|CALM1|CTSS|HLA-DRA|FCGR3B	0.0022	2.65758	655	746|748|667|728|740|725|743	hsa05152
502	6	KEGG Pathways	Estrogen signaling pathway	CTSD|CALML3|HSP90AA1|CALM1|MMP9|HSPA8	0.0034	2.46852	655	746|667|754|728|762|715	hsa04915
509	7	KEGG Pathways	Epstein-Barr virus infection	YWHAE|YWHAG|PTMA|HLA-DRA|YWHAZ|HSPA8|VIM	0.004	2.39794	655	729|749|776|725|761|715|800	hsa05169
547	5	KEGG Pathways	HIF-1 signaling pathway	GAPDH|ENO1|PGK1|ALDOA|LDHA	0.0055	2.25964	655	777|669|709|774|706	hsa04066
548	6	KEGG Pathways	MicroRNAs in cancer	THBS1|MMP9|HNRNPK|STMN1|VIM|MARCKS	0.0055	2.25964	655	786|762|723|680|800|795	hsa05206
643	5	KEGG Pathways	Oocyte meiosis	YWHAE|YWHAG|CALML3|CALM1|YWHAZ	0.0105	1.97881	655	729|749|667|728|761	hsa04114
644	5	KEGG Pathways	Neurotrophin signaling pathway	ARHGDIB|YWHAE|ARHGDIA|CALML3|CALM1	0.0105	1.97881	655	679|729|675|667|728	hsa04722
715	6	KEGG Pathways	Proteoglycans in cancer	THBS1|IQGAP1|MSN|FLNA|MMP9|ACTG1	0.0176	1.75449	655	786|704|720|790|762|672	hsa05205
718	3	KEGG Pathways	Pyruvate metabolism	PKM|LDHB|LDHA	0.0178	1.74958	655	767|705|706	hsa00620
719	18	KEGG Pathways	Metabolic pathways	NAMPT|GAPDH|ENO1|PGD|PKM|TALDO1|NME1|PGAM1|AKR1A1|PGK1|ALPL|CDA|NME2|ALDOA|LDHB|TKT|GPI|LDHA	0.0178	1.74958	655	678|777|669|689|767|687|764|757|759|709|726|666|758|774|705|775|732|706	hsa01100
720	5	KEGG Pathways	Apoptosis	CTSC|CTSD|TUBA1B|CTSS|ACTG1	0.0178	1.74958	655	750|746|741|740|672	hsa04210
721	4	KEGG Pathways	Salmonella infection	MYH9|PFN1|FLNA|ACTG1	0.0179	1.74715	655	771|696|790|672	hsa05132
725	6	KEGG Pathways	Rap1 signaling pathway	PFN1|VASP|THBS1|CALML3|CALM1|ACTG1	0.018	1.74473	655	696|714|786|667|728|672	hsa04015
727	5	KEGG Pathways	Alcoholism	CALML3|CALM1|HIST2H2BE|HIST2H3A|HIST1H2BM	0.0186	1.73049	655	667|728|763|693|779	hsa05034
873	3	KEGG Pathways	Pathogenic Escherichia coli infection	TUBA1B|YWHAZ|ACTG1	0.0342	1.46597	655	741|761|672	hsa05130
968	3	KEGG Pathways	Longevity regulating pathway - multiple species	CAT|HSPA8|SOD2	0.048	1.31876	655	769|715|793	hsa04213

## Sheet: Reactome Path
term id	# enriched genes	category	description	enriched genes	FDR p-value		network.SUID	nodes.SUID	term name
17	56	RCTM	Immune System	PGLYRP1|CPB2|VCL|MYH9|C8G|MPO|CTSC|CTSD|CAT|PI3|CEACAM8|VASP|CHI3L1|COTL1|A1BG|C6|IQGAP1|S100A11|S100P|CAMP|FGB|F2|PKM|TALDO1|HSPA5|DEFA3|HSP90AA1|TUBA1B|CALM1|MSN|C8A|S100A12|CTSS|GSTO1|FLNA|PGAM1|MMP9|CAP1|LCN2|CDA|GDI2|SERPINB1|ALDOA|HLA-DRA|YWHAZ|LCP1|FKBP1A|HIST2H3A|GPI|PPIA|HSPA8|CFL1|FCGR3B|VIM|SOD2|ACTG1	1.16e-18	17.9355	655	684|699|698|771|742|671|750|746|769|712|773|714|770|681|703|707|704|713|799|748|751|760|767|687|717|719|754|741|728|720|739|710|740|755|790|757|762|752|724|666|735|753|774|725|761|772|794|693|732|697|715|677|743|800|793|672	HSA-168256
18	42	RCTM	Innate Immune System	PGLYRP1|CPB2|VCL|MYH9|C8G|MPO|CTSC|CTSD|CAT|PI3|CEACAM8|CHI3L1|COTL1|A1BG|C6|IQGAP1|S100A11|S100P|CAMP|FGB|F2|PKM|DEFA3|HSP90AA1|CALM1|C8A|S100A12|CTSS|PGAM1|MMP9|CAP1|LCN2|CDA|GDI2|SERPINB1|ALDOA|GPI|PPIA|HSPA8|CFL1|FCGR3B|ACTG1	1.19e-18	17.9245	655	684|699|698|771|742|671|750|746|769|712|773|770|681|703|707|704|713|799|748|751|760|767|719|754|728|739|710|740|757|762|752|724|666|735|753|774|732|697|715|677|743|672	HSA-168249
22	30	RCTM	Neutrophil degranulation	PGLYRP1|VCL|MPO|CTSC|CTSD|CAT|CEACAM8|CHI3L1|COTL1|A1BG|IQGAP1|S100A11|S100P|CAMP|PKM|HSP90AA1|S100A12|CTSS|PGAM1|MMP9|CAP1|LCN2|CDA|GDI2|SERPINB1|ALDOA|GPI|PPIA|HSPA8|FCGR3B	1.33e-17	16.8761	655	684|698|671|750|746|769|773|770|681|703|704|713|799|748|767|754|710|740|757|762|752|724|666|735|753|774|732|697|715|743	HSA-6798695
26	18	RCTM	Platelet degranulation	VCL|PFN1|ACTN4|THBS1|A1BG|FGB|HSPA5|CALM1|TAGLN2|ECM1|FLNA|CAP1|ACTN1|ALDOA|PPIA|SEPP1|CFL1|TTN	9.22e-16	15.0353	655	698|696|688|786|703|751|717|728|695|733|790|752|686|774|697|690|677|787	HSA-114608
44	20	RCTM	Platelet activation, signaling and aggregation	VCL|PFN1|ACTN4|THBS1|A1BG|FGB|F2|HSPA5|CALM1|TAGLN2|ECM1|FLNA|CAP1|ACTN1|ALDOA|YWHAZ|PPIA|SEPP1|CFL1|TTN	4.44e-13	12.3526	655	698|696|688|786|703|751|760|717|728|695|733|790|752|686|774|761|697|690|677|787	HSA-76002
95	20	RCTM	Signaling by Rho GTPases	MYH9|PFN1|ARHGDIB|YWHAE|IQGAP1|ARHGDIA|YWHAG|TUBA1B|SFN|CALM1|HIST2H2BE|FLNA|GDI2|YWHAZ|HIST2H3A|GDI1|CFL1|MYL6|ACTG1|HIST1H2BM	1.03e-09	8.98716	655	771|696|679|729|704|675|749|741|711|728|763|790|735|761|693|734|677|692|672|779	HSA-194315
121	23	RCTM	Hemostasis	VCL|PFN1|CEACAM8|ACTN4|THBS1|A1BG|FGB|F2|HSPA5|TUBA1B|CALM1|TAGLN2|ECM1|FLNA|CAP1|ACTN1|ALDOA|YWHAZ|HIST2H3A|PPIA|SEPP1|CFL1|TTN	3.72e-09	8.42946	655	698|696|773|688|786|703|751|760|717|741|728|695|733|790|752|686|774|761|693|697|690|677|787	HSA-109582
140	16	RCTM	RHO GTPase Effectors	MYH9|PFN1|YWHAE|IQGAP1|YWHAG|TUBA1B|SFN|CALM1|HIST2H2BE|FLNA|YWHAZ|HIST2H3A|CFL1|MYL6|ACTG1|HIST1H2BM	1.06e-08	7.97469	655	771|696|729|704|749|741|711|728|763|790|761|693|677|692|672|779	HSA-195258
157	9	RCTM	RHO GTPases activate PKNs	MYH9|YWHAE|YWHAG|SFN|HIST2H2BE|YWHAZ|HIST2H3A|MYL6|HIST1H2BM	8.95e-08	7.04818	655	771|729|749|711|763|761|693|692|779	HSA-5625740
189	7	RCTM	Gene and protein expression by JAK-STAT signaling after Interleukin-12 stimulation	TALDO1|MSN|GSTO1|LCP1|PPIA|CFL1|SOD2	1.17e-06	5.93181	655	687|720|755|772|697|677|793	HSA-8950505
196	8	RCTM	Translocation of SLC2A4 (GLUT4) to the plasma membrane	MYH9|YWHAE|YWHAG|TUBA1B|SFN|CALM1|YWHAZ|ACTG1	2.72e-06	5.56543	655	771|729|749|741|711|728|761|672	HSA-1445148
233	6	RCTM	Gluconeogenesis	GAPDH|ENO1|PGAM1|PGK1|ALDOA|GPI	1.02e-05	4.9914	655	777|669|757|709|774|732	HSA-70263
250	15	RCTM	Signaling by Interleukins	TALDO1|HSP90AA1|MSN|S100A12|GSTO1|MMP9|LCN2|YWHAZ|LCP1|HIST2H3A|PPIA|HSPA8|CFL1|VIM|SOD2	2.12e-05	4.67366	655	687|754|720|710|755|762|724|761|772|693|697|715|677|800|793	HSA-449147
300	17	RCTM	Cytokine Signaling in Immune system	TALDO1|HSP90AA1|MSN|S100A12|GSTO1|FLNA|MMP9|LCN2|HLA-DRA|YWHAZ|LCP1|HIST2H3A|PPIA|HSPA8|CFL1|VIM|SOD2	0.00012	3.92082	655	687|754|720|710|755|790|762|724|725|761|772|693|697|715|677|800|793	HSA-1280215
301	11	RCTM	Metabolism of carbohydrates	GAPDH|ENO1|PGD|TALDO1|CALM1|PGAM1|AKR1A1|PGK1|ALDOA|TKT|GPI	0.00012	3.92082	655	777|669|689|687|728|757|759|709|774|775|732	HSA-71387
304	4	RCTM	Chk1/Chk2(Cds1) mediated inactivation of Cyclin B:Cdk1 complex	YWHAE|YWHAG|SFN|YWHAZ	0.00014	3.85387	655	729|749|711|761	HSA-75035
320	4	RCTM	Activation of BAD and translocation to mitochondria	YWHAE|YWHAG|SFN|YWHAZ	0.00021	3.67778	655	729|749|711|761	HSA-111447
329	6	RCTM	Glycolysis	GAPDH|ENO1|PGAM1|PGK1|ALDOA|GPI	0.00027	3.56864	655	777|669|757|709|774|732	HSA-70171
341	4	RCTM	Cell-extracellular matrix interactions	VASP|FLNA|ACTN1|ACTG1	0.00035	3.45593	655	714|790|686|672	HSA-446353
355	12	RCTM	Cellular responses to stress	CAT|PRDX1|YWHAE|HSPA5|HIST1H1B|HSP90AA1|TUBA1B|HIST2H2BE|HIST2H3A|HSPA8|SOD2|HIST1H2BM	0.00049	3.3098	655	769|708|729|717|747|754|741|763|693|715|793|779	HSA-2262752
356	4	RCTM	RHO GTPases activate PAKs	MYH9|CALM1|FLNA|MYL6	0.00049	3.3098	655	771|728|790|692	HSA-5627123
361	6	RCTM	G2/M DNA damage checkpoint	YWHAE|YWHAG|SFN|HIST2H2BE|YWHAZ|HIST1H2BM	0.00055	3.25964	655	729|749|711|763|761|779	HSA-69473
366	5	RCTM	Regulation of Complement cascade	CPB2|C8G|C6|F2|C8A	0.00061	3.21467	655	699|742|707|760|739	HSA-977606
378	6	RCTM	TP53 Regulates Metabolic Genes	PRDX1|YWHAE|YWHAG|SFN|YWHAZ|GPI	0.00071	3.14874	655	708|729|749|711|761|732	HSA-5628897
386	7	RCTM	Cell-Cell communication	VASP|ACTN4|IQGAP1|CADM1|FLNA|ACTN1|ACTG1	0.00078	3.10791	655	714|688|704|716|790|686|672	HSA-1500931
396	3	RCTM	Terminal pathway of complement	C8G|C6|C8A	0.00091	3.04096	655	742|707|739	HSA-166665
402	10	RCTM	Extracellular matrix organization	CTSD|CEACAM8|THBS1|FGB|COL6A1|HTRA1|CTSS|MMP9|COL15A1|ACTN1	0.001	3	655	746|773|786|751|768|702|740|762|780|686	HSA-1474244
412	3	RCTM	Calcineurin activates NFAT	CALM1|FKBP1A|PPIA	0.0011	2.95861	655	728|794|697	HSA-2025928
420	4	RCTM	RHO GTPases activate IQGAPs	IQGAP1|TUBA1B|CALM1|ACTG1	0.0012	2.92082	655	704|741|728|672	HSA-5626467
436	4	RCTM	Striated Muscle Contraction	ACTA1|TPM3|VIM|TTN	0.0016	2.79588	655	766|685|800|787	HSA-390522
437	4	RCTM	Smooth Muscle Contraction	VCL|CALM1|TPM3|MYL6	0.0016	2.79588	655	698|728|685|692	HSA-445355
450	13	RCTM	Axon guidance	MYH9|PFN1|VASP|HSP90AA1|TUBA1B|MSN|COL6A1|MMP9|CAP1|HSPA8|CFL1|MYL6|ACTG1	0.0018	2.74473	655	771|696|714|754|741|720|768|762|752|715|677|692|672	HSA-422475
460	4	RCTM	Signaling by high-kinase activity BRAF mutants	VCL|IQGAP1|FGB|ACTG1	0.002	2.69897	655	698|704|751|672	HSA-6802948
483	4	RCTM	MAP2K and MAPK activation	VCL|IQGAP1|FGB|ACTG1	0.0029	2.5376	655	698|704|751|672	HSA-5674135
484	4	RCTM	Signaling by moderate kinase activity BRAF mutants	VCL|IQGAP1|FGB|ACTG1	0.0029	2.5376	655	698|704|751|672	HSA-6802946
485	4	RCTM	Paradoxical activation of RAF signaling by kinase inactive BRAF	VCL|IQGAP1|FGB|ACTG1	0.0029	2.5376	655	698|704|751|672	HSA-6802955
489	3	RCTM	Pentose phosphate pathway	PGD|TALDO1|TKT	0.003	2.52288	655	689|687|775	HSA-71336
499	2	RCTM	Insulin effects increased synthesis of Xylulose-5-Phosphate	TALDO1|TKT	0.0033	2.48149	655	687|775	HSA-163754
500	4	RCTM	Condensation of Prophase Chromosomes	HIST2H2BE|SET|HIST2H3A|HIST1H2BM	0.0033	2.48149	655	763|700|693|779	HSA-2299718
505	18	RCTM	Developmental Biology	MYH9|PFN1|PI3|VASP|PRSS8|HSP90AA1|TUBA1B|MSN|COL6A1|HIST2H2BE|MMP9|CAP1|HIST2H3A|HSPA8|CFL1|MYL6|ACTG1|HIST1H2BM	0.0035	2.45593	655	771|696|712|714|682|754|741|720|768|763|762|752|693|715|677|692|672|779	HSA-1266738
510	4	RCTM	ERCC6 (CSB) and EHMT2 (G9a) positively regulate rRNA expression	CBX3|HIST2H2BE|HIST2H3A|HIST1H2BM	0.004	2.39794	655	718|763|693|779	HSA-427389
535	3	RCTM	RHO GTPases Activate ROCKs	MYH9|CFL1|MYL6	0.0048	2.31876	655	771|677|692	HSA-5627117
536	5	RCTM	Antimicrobial peptides	PGLYRP1|PI3|CAMP|DEFA3|LCN2	0.0048	2.31876	655	684|712|748|719|724	HSA-6803157
545	6	RCTM	Degradation of the extracellular matrix	CTSD|COL6A1|HTRA1|CTSS|MMP9|COL15A1	0.0054	2.26761	655	746|768|702|740|762|780	HSA-1474228
549	5	RCTM	EPH-Ephrin signaling	MYH9|MMP9|CFL1|MYL6|ACTG1	0.0055	2.25964	655	771|762|677|692|672	HSA-2682334
550	5	RCTM	Cell junction organization	VASP|CADM1|FLNA|ACTN1|ACTG1	0.0055	2.25964	655	714|716|790|686|672	HSA-446728
552	7	RCTM	Muscle contraction	VCL|CALM1|ACTA1|TPM3|VIM|MYL6|TTN	0.0056	2.25181	655	698|728|766|685|800|692|787	HSA-397014
555	4	RCTM	Signaling by RAS mutants	VCL|IQGAP1|FGB|ACTG1	0.0058	2.23657	655	698|704|751|672	HSA-6802949
566	3	RCTM	Deregulated CDK5 triggers multiple neurodegenerative pathways in Alzheimer's disease models	PRDX1|YWHAE|SOD2	0.0062	2.20761	655	708|729|793	HSA-8862803
570	13	RCTM	Vesicle-mediated transport	MYH9|CTSC|YWHAE|YWHAG|HSP90AA1|TUBA1B|SFN|CALM1|GDI2|YWHAZ|GDI1|HSPA8|ACTG1	0.0064	2.19382	655	771|750|729|749|754|741|711|728|735|761|734|715|672	HSA-5653656
573	3	RCTM	Nephrin family interactions	ACTN4|IQGAP1|ACTN1	0.0065	2.18709	655	688|704|686	HSA-373753
586	4	RCTM	RNA Polymerase I Chain Elongation	CBX3|HIST2H2BE|HIST2H3A|HIST1H2BM	0.0077	2.11351	655	718|763|693|779	HSA-73777
592	4	RCTM	Signaling by BRAF and RAF fusions	VCL|IQGAP1|FGB|ACTG1	0.0081	2.09151	655	698|704|751|672	HSA-6802952
601	4	RCTM	Assembly of collagen fibrils and other multimeric structures	COL6A1|CTSS|MMP9|COL15A1	0.0084	2.07572	655	768|740|762|780	HSA-2022090
602	4	RCTM	Regulation of actin dynamics for phagocytic cup formation	MYH9|HSP90AA1|CFL1|ACTG1	0.0084	2.07572	655	771|754|677|672	HSA-2029482
606	5	RCTM	Interleukin-4 and Interleukin-13 signaling	HSP90AA1|MMP9|LCN2|HSPA8|VIM	0.0085	2.07058	655	754|762|724|715|800	HSA-6785807
620	6	RCTM	Apoptosis	YWHAE|YWHAG|HIST1H1B|SFN|YWHAZ|VIM	0.009	2.04576	655	729|749|747|711|761|800	HSA-109581
636	4	RCTM	Collagen degradation	CTSD|COL6A1|MMP9|COL15A1	0.0098	2.00877	655	746|768|762|780	HSA-1442490
637	4	RCTM	Semaphorin interactions	MYH9|HSP90AA1|CFL1|MYL6	0.0098	2.00877	655	771|754|677|692	HSA-373755
639	12	RCTM	Membrane Trafficking	MYH9|CTSC|YWHAE|YWHAG|TUBA1B|SFN|CALM1|GDI2|YWHAZ|GDI1|HSPA8|ACTG1	0.0103	1.98716	655	771|750|729|749|741|711|728|735|761|734|715|672	HSA-199991
642	4	RCTM	RUNX1 regulates genes involved in megakaryocyte differentiation and platelet function	THBS1|HIST2H2BE|HIST2H3A|HIST1H2BM	0.0104	1.98297	655	786|763|693|779	HSA-8936459
656	5	RCTM	Estrogen-dependent gene expression	CTSD|HSP90AA1|HIST2H2BE|HIST2H3A|HIST1H2BM	0.0121	1.91721	655	746|754|763|693|779	HSA-9018519
664	5	RCTM	MHC class II antigen presentation	CTSC|CTSD|TUBA1B|CTSS|HLA-DRA	0.0124	1.90658	655	750|746|741|740|725	HSA-2132295
668	3	RCTM	RNA Polymerase I Promoter Opening	HIST2H2BE|HIST2H3A|HIST1H2BM	0.0128	1.89279	655	763|693|779	HSA-73728
684	2	RCTM	HuR (ELAVL1) binds and stabilizes mRNA	SET|ANP32A	0.0141	1.85078	655	700|701	HSA-450520
686	3	RCTM	DNA methylation	HIST2H2BE|HIST2H3A|HIST1H2BM	0.0142	1.84771	655	763|693|779	HSA-5334118
691	3	RCTM	Detoxification of Reactive Oxygen Species	CAT|PRDX1|SOD2	0.015	1.82391	655	769|708|793	HSA-3299685
699	3	RCTM	Activated PKN1 stimulates transcription of AR (androgen receptor) regulated genes KLK2 and KLK3	HIST2H2BE|HIST2H3A|HIST1H2BM	0.016	1.79588	655	763|693|779	HSA-5625886
711	3	RCTM	SIRT1 negatively regulates rRNA expression	HIST2H2BE|HIST2H3A|HIST1H2BM	0.0169	1.77211	655	763|693|779	HSA-427359
728	2	RCTM	Tetrahydrobiopterin (BH4) synthesis, recycling, salvage and regulation	HSP90AA1|CALM1	0.0186	1.73049	655	754|728	HSA-1474151
729	11	RCTM	Cell Cycle	YWHAE|NPM1|YWHAG|HSP90AA1|TUBA1B|SFN|HIST2H2BE|SET|YWHAZ|HIST2H3A|HIST1H2BM	0.0186	1.73049	655	729|791|749|754|741|711|763|700|761|693|779	HSA-1640170
739	4	RCTM	Regulation of mRNA stability by proteins that bind AU-rich elements	SET|YWHAZ|ANP32A|HSPA8	0.0192	1.7167	655	700|761|701|715	HSA-450531
740	8	RCTM	M Phase	YWHAE|YWHAG|HSP90AA1|TUBA1B|HIST2H2BE|SET|HIST2H3A|HIST1H2BM	0.0192	1.7167	655	729|749|754|741|763|700|693|779	HSA-68886
754	4	RCTM	Cellular response to heat stress	YWHAE|HSPA5|HSP90AA1|HSPA8	0.0201	1.6968	655	729|717|754|715	HSA-3371556
756	2	RCTM	eNOS activation	HSP90AA1|CALM1	0.0205	1.68825	655	754|728	HSA-203615
757	2	RCTM	GP1b-IX-V activation signalling	FLNA|YWHAZ	0.0205	1.68825	655	790|761	HSA-430116
762	3	RCTM	PRC2 methylates histones and DNA	HIST2H2BE|HIST2H3A|HIST1H2BM	0.0212	1.67366	655	763|693|779	HSA-212300
765	30	RCTM	Signal Transduction	VCL|MYH9|PFN1|ARHGDIB|CTSD|THBS1|YWHAE|IQGAP1|ARHGDIA|AXL|FGB|YWHAG|F2|HSP90AA1|TUBA1B|SFN|CALM1|COL6A1|HIST2H2BE|FLNA|MMP9|GDI2|YWHAZ|FKBP1A|HIST2H3A|GDI1|CFL1|MYL6|ACTG1|HIST1H2BM	0.0223	1.6517	655	698|771|696|679|746|786|729|704|675|796|751|749|760|754|741|711|728|768|763|790|762|735|761|794|693|734|677|692|672|779	HSA-162582
768	2	RCTM	HSF1 activation	YWHAE|HSP90AA1	0.0225	1.64782	655	729|754	HSA-3371511
781	4	RCTM	Recruitment of NuMA to mitotic centrosomes	YWHAE|YWHAG|HSP90AA1|TUBA1B	0.0236	1.62709	655	729|749|754|741	HSA-380320
782	3	RCTM	Recycling pathway of L1	TUBA1B|MSN|ACTG1	0.0242	1.61618	655	741|720|672	HSA-437239
785	24	RCTM	Metabolism of proteins	CPB2|CTSC|CTSD|THBS1|NPM1|TBCA|F2|HSPA5|EEF1G|TUBA1B|CALM1|ITIH2|HDGF|HIST2H2BE|ALPL|HNRNPK|GOLM1|HIST2H3A|PARK7|HSPA8|FCGR3B|CPM|HNRNPC|HIST1H2BM	0.0245	1.61083	655	699|750|746|786|791|721|760|717|765|741|728|781|798|763|726|723|792|693|670|715|743|730|727|779	HSA-392499
789	2	RCTM	Attenuation phase	HSP90AA1|HSPA8	0.0248	1.60555	655	754|715	HSA-3371568
796	4	RCTM	VEGFA-VEGFR2 Pathway	AXL|HSP90AA1|CALM1|ACTG1	0.0262	1.5817	655	796|754|728|672	HSA-4420097
854	4	RCTM	Gene Silencing by RNA	HSP90AA1|HIST2H2BE|HIST2H3A|HIST1H2BM	0.032	1.49485	655	754|763|693|779	HSA-211000
859	3	RCTM	Deposition of new CENPA-containing nucleosomes at the centromere	NPM1|HIST2H2BE|HIST1H2BM	0.0327	1.48545	655	791|763|779	HSA-606279
862	3	RCTM	HSP90 chaperone cycle for steroid hormone receptors (SHR)	HSP90AA1|TUBA1B|HSPA8	0.0331	1.48017	655	754|741|715	HSA-3371497
863	2	RCTM	Sema3A PAK dependent Axon repulsion	HSP90AA1|CFL1	0.0331	1.48017	655	754|677	HSA-399954
881	2	RCTM	Metabolism of Angiotensinogen to Angiotensins	CPB2|CTSD	0.0355	1.44977	655	699|746	HSA-2022377
882	2	RCTM	Protein methylation	CALM1|HSPA8	0.0355	1.44977	655	728|715	HSA-8876725
883	3	RCTM	Meiotic recombination	HIST2H2BE|HIST2H3A|HIST1H2BM	0.0355	1.44977	655	763|693|779	HSA-912446
889	4	RCTM	Integration of energy metabolism	IQGAP1|TALDO1|TKT|MARCKS	0.0365	1.43771	655	704|687|775|795	HSA-163685
908	3	RCTM	B-WICH complex positively regulates rRNA expression	HIST2H2BE|HIST2H3A|HIST1H2BM	0.0398	1.40012	655	763|693|779	HSA-5250924
918	2	RCTM	RHO GTPases activate CIT	MYH9|MYL6	0.0413	1.38405	655	771|692	HSA-5625900
933	3	RCTM	Formation of the beta-catenin:TCF transactivating complex	HIST2H2BE|HIST2H3A|HIST1H2BM	0.0422	1.37469	655	763|693|779	HSA-201722
934	3	RCTM	HDACs deacetylate histones	HIST2H2BE|HIST2H3A|HIST1H2BM	0.0422	1.37469	655	763|693|779	HSA-3214815
935	4	RCTM	L1CAM interactions	TUBA1B|MSN|HSPA8|ACTG1	0.0423	1.37366	655	741|720|715|672	HSA-373760
938	3	RCTM	DNA Damage/Telomere Stress Induced Senescence	HIST1H1B|HIST2H2BE|HIST1H2BM	0.0428	1.36856	655	747|763|779	HSA-2559586
939	2	RCTM	Post-chaperonin tubulin folding pathway	TBCA|TUBA1B	0.0428	1.36856	655	721|741	HSA-389977
940	2	RCTM	Sema4D induced cell migration and growth-cone collapse	MYH9|MYL6	0.0428	1.36856	655	771|692	HSA-416572
947	3	RCTM	Pre-NOTCH Transcription and Translation	HIST2H2BE|HIST2H3A|HIST1H2BM	0.0436	1.36051	655	763|693|779	HSA-1912408
971	3	RCTM	Regulation of HSF1-mediated heat shock response	YWHAE|HSPA5|HSPA8	0.0485	1.31426	655	729|717|715	HSA-3371453
972	2	RCTM	Common Pathway of Fibrin Clot Formation	FGB|F2	0.0486	1.31336	655	751|760	HSA-140875
